# Supplementary material for: CMIP: a software package capable of reconstructing genome-wide regulatory networks using gene expression data
Source: BMC Bioinformatics. 2016 Dec 23;17(Suppl 17):535. doi: 10.1186/s12859-016-1324-y (PMC5260056; doi:10.1186/s12859-016-1324-y)
Supplement: Additional file 1: — S1- CMIP_code.zip: source codes of the CMIP software package. (ZIP 46 kb) [file 12859_2016_1324_MOESM1_ESM.zip]

Archive with 16 entries (11 files):
- code/
- code/data_example/
- code/data_example/example1.txt
- code/data_example/example2.txt
- code/data_example/test1/
- code/data_example/test2/
- code/readme.txt
- code/src/
- code/src/CMIP.cpp
- code/src/CMIP.cu
- code/src/CMI_3_kernel.h
- code/src/common.cpp
- code/src/common.h
- code/src/Makefile_CMIP
- code/src/Makefile_CMIPCUDA
- code/src/threshold5.R
