# Supplementary material for: CMIP: a software package capable of reconstructing genome-wide regulatory networks using gene expression data
Source: BMC Bioinformatics. 2016 Dec 23;17(Suppl 17):535. doi: 10.1186/s12859-016-1324-y (PMC5260056; doi:10.1186/s12859-016-1324-y)
Supplement: Additional file 1: — S1- CMIP_code.zip: source codes of the CMIP software package. (ZIP 46 kb) [file 12859_2016_1324_MOESM1_ESM.zip › code/data_example/example1.txt]

Genes	Gene1	Gene2	Gene3	Gene4	Gene5	Gene6	Gene7	Gene8	Gene9	Gene10	Gene11	Gene12	Gene13	Gene14	Gene15	Gene16	Gene17	Gene18	Gene19	Gene20	Gene21	Gene22	Gene23	Gene24	Gene25	Gene26	Gene27	Gene28	Gene29	Gene30	Gene31	Gene32	Gene33	Gene34	Gene35	Gene36	Gene37	Gene38	Gene39	Gene40	Gene41	Gene42	Gene43	Gene44	Gene45	Gene46	Gene47	Gene48	Gene49
Exp1	0.009589317	0.46705275	0.800093687	0.81368978	0.81132364	0.331451142	0.654033524	0.390380999	0.418290681	0.364715476	0.428449117	0.026561359	0.122023172	0.376158793	0.5656364	0.13179583	0.81741453	0.800710583	0.750469667	0	0.815353625	0.007033265	0.789815021	0.816449636	0.514497307	0.380003892	0.690139106	0.784574365	0.598781903	0.785549666	0.756948005	0.646571001	0.715404463	0.477072185	0.112891641	0.405526215	0.237235914	0.448545563	0.393108068	0.455315485	0.144549017	0.439195785	0.364046758	0.447383979	0.704385403	0.023906465	0.350269847	0.399774073	0.435544666
Exp2	0.795379623	0.028357632	0.826027668	0.753887106	0.812188206	0.406808453	0.654208708	0.38376841	0.426879224	0.343444946	0.440502533	0.091287473	0.082403613	0.42341019	0.652670706	0.155078112	0.766314898	0.84368492	0.80563136	0.010767782	0.902121524	0.041169185	0.771075057	0.789113654	0.427564228	0.388421521	0.594011217	0.77522534	0.577443359	0.81221901	0.86363274	0.706319684	0.652777995	0.550351792	0.13285245	0.37420594	0.278349486	0.446990141	0.430761794	0.497455763	0.178575405	0.482742827	0.361108593	0.420583093	0.753472499	0	0.371582932	0.413685106	0.43488129
Exp3	0.871243194	0.39906838	0	0.792290613	0.861844318	0.310305097	0.747145609	0.382486317	0.457875671	0.376151353	0.469447631	0.053551145	0.184953353	0.374721931	0.697758979	0.100635201	0.79885417	0.816866284	0.80490437	0	0.798238827	0.02409252	0.71669849	0.744499998	0.50939112	0.410979126	0.780492138	0.769196842	0.589524269	0.748566665	0.702678111	0.696960107	0.70014171	0.482590182	0.128223091	0.420133866	0.21751431	0.547708792	0.421128186	0.496312268	0.12173135	0.436472269	0.281420428	0.407566361	0.808935515	0.013010222	0.401109325	0.461023307	0.372754552
Exp4	0.73381255	0.435509905	0.846439581	0.013453101	0.090498049	0.025871699	0.037776348	0.08189549	0.078478869	0.023218638	0.07376953	0.820077419	0.780990217	0.044643565	0.013871953	0.201317249	0.844428191	0.880887497	0.795241612	0.01134352	0.750324142	0	0.806270598	0.783299555	0.48388362	0.438352764	0.753168856	0.780393761	0.642112199	0.74755208	0.792782692	0.703339818	0.653591266	0.473342515	0.087745433	0.387715963	0.28936892	0.465237715	0.412712108	0.401153485	0.184265193	0.492202341	0.407540879	0.512695168	0.79954088	0	0.305145364	0.363291998	0.418264957
Exp5	0.800476396	0.761375995	0.801494409	0.859514658	0.024259693	0.40851359	0.705566085	0.358311908	0.447944266	0.370706457	0.484327967	0.07678707	0.166316972	0.460624717	0.664493787	0.122447257	0.758669566	0.780227704	0.849304803	0.010325523	0.830040616	0.01956529	0.836405749	0.763695892	0.417941083	0.43797555	0.725769138	0.79362112	0.600593151	0.803707143	0.755651367	0.744855968	0.658279351	0.490403421	0.159214505	0.377218389	0.222138707	0.52615625	0.433812197	0.331311865	0.20556983	0.572201434	0.41383735	0.425780329	0.774784114	0	0.374532112	0.430517904	0.394892864
Exp6	0.847174115	0.768785143	0.784774532	0.867280982	0.780813051	0	0.650176633	0.397371511	0.44853762	0.392203505	0.475822902	0.169806368	0.148877132	0.411964978	0.618784899	0.130593836	0.796263773	0.896405972	0.72480696	0	0.819925948	0	0.838996843	0.803408089	0.483842204	0.478863738	0.647525902	0.857646063	0.610736666	0.772514946	0.773070797	0.724077542	0.624697899	0.498792282	0.157764911	0.521421693	0.199948032	0.524205092	0.472558036	0.424786811	0.208368867	0.474216862	0.413086997	0.399280742	0.796424374	0.06678289	0.449518892	0.390106086	0.395619701
Exp7	0.840775928	0.789740638	0.726369848	0.808681864	0.789859256	0.335198744	0	0.427284612	0.417534174	0.459291053	0.369430547	0.110130064	0.05704363	0.423737004	0.608829038	0.090067821	0.772875467	0.736441968	0.866767055	0.010964618	0.753857563	0.079793377	0.773797184	0.760601328	0.467221571	0.441718641	0.726582412	0.766776391	0.611979061	0.769730106	0.824219431	0.675523927	0.698666579	0.483003363	0.074979367	0.417436569	0.258188665	0.568456323	0.431009477	0.406470949	0.139078541	0.492419495	0.370241473	0.458378052	0.792091663	0	0.345971609	0.372954437	0.351457085
Exp8	0.825474557	0.735927825	0.758767124	0.842473677	0.788635132	0.428502713	0.654995023	0	0.397192497	0.369836652	0.399224258	0.048072864	0.078892753	0.401866625	0.663424822	0.178913045	0.781688649	0.856851924	0.848968487	0	0.788114557	7.83E-04	0.818152864	0.849319776	0.385356966	0.444105159	0.743775503	0.795762823	0.659250898	0.799483504	0.818202399	0.707082968	0.720649696	0.477116613	0.146842566	0.358422774	0.336259891	0.461935411	0.437603153	0.387669786	0.173592654	0.50150535	0.414050217	0.359561529	0.716862058	0.045938372	0.429888737	0.384077725	0.311856036
Exp9	0.819323092	0.807652688	0.789816777	0.755309777	0.77099501	0.442175651	0.643208366	0.420704262	0	0.312121892	0.407372953	0.035009802	0.072055406	0.411690995	0.625092565	0.07602084	0.794673042	0.861346261	0.823733054	0.065705526	0.78118703	0.054919235	0.798637074	0.836994038	0.380780384	0.436777283	0.676823385	0.795942959	0.58955687	0.779858171	0.741494876	0.710684283	0.646213683	0.43855605	0.083454659	0.382222383	0.259427417	0.542424217	0.40875315	0.470838867	0.200669706	0.519115993	0.354952015	0.394147209	0.766528193	0.046151356	0.400027644	0.352135864	0.420194197
Exp10	0.833776671	0.812858655	0.788714028	0.796727236	0.725644973	0.385389484	0.682954671	0.403446763	0.365348504	0	0.384804043	0.10768504	0.046028857	0.388000247	0.593676723	0.106701875	0.774643816	0.84297935	0.755563414	0	0.757404571	0.10622787	0.780035172	0.712165615	0.473689077	0.417554727	0.781371184	0.791750643	0.582899573	0.790129706	0.778578922	0.714377447	0.652958516	0.496295848	0.029398364	0.406363524	0.272379332	0.490493783	0.450799733	0.418192553	0.136939367	0.428472978	0.360445643	0.425982799	0.771379987	0.008039237	0.378259463	0.431110873	0.34238309
Exp11	0.781642592	0.740158723	0.841853805	0.741941026	0.865004043	0.383143229	0.639204909	0.480206281	0.36066626	0.403498121	0.050858908	0.128234742	0.121510221	0.490732467	0.650594236	0.135237347	0.831587612	0.812209518	0.750823442	0	0.815163937	0	0.773564726	0.783665422	0.496657386	0.396376917	0.643439144	0.819764531	0.619795136	0.790603613	0.690690036	0.678823329	0.637647806	0.500687177	0.119936832	0.466474839	0.330481054	0.557341472	0.358827661	0.422219432	0.240926395	0.390562013	0.407566223	0.396832652	0.81115912	0	0.419396153	0.424166138	0.370865408
Exp12	0.797300321	0.746734293	0.70633049	0.777223262	0.801640316	0.399441183	0.640395076	0.452188073	0.417741727	0.373780358	0.414867002	0.042732578	0.108471323	0.266301067	0.573015023	0.105016467	0.825740351	0.775003182	0.70649636	0.079986362	0.758944766	0.082369898	0.830367487	0.807939173	0.377540596	0.470316768	0.72109792	0.723151159	0.601948209	0.798275051	0.739422102	0.665254728	0.696606324	0.588445495	0.093855376	0.51503574	0.279374546	0.529608505	0.392988419	0.420397565	0.140922527	0.426720974	0.362359051	0.42472514	0.850859301	0.089858737	0.376017934	0.477597733	0.364892813
Exp13	0.716132785	0.798838188	0.813112135	0.792450988	0.805476961	0.460454315	0.711211591	0.336657846	0.362441449	0.411800566	0.441229801	0.033614467	0.037600336	0.385648057	0.635271405	0.190717503	0.799445843	0.886819768	0.83572216	0.077393955	0.807765631	0.049968375	0.801786443	0.794352984	0.394715926	0.398065326	0.719328688	0.775504739	0.521720434	0.744364288	0.714838371	0.681675492	0.685882469	0.433561487	0.179311937	0.420712572	0.218841508	0.528868417	0.355221792	0.42847747	0.161108329	0.486391511	0.388557134	0.399553324	0.881673959	0	0.370700791	0.348978068	0.388796638
Exp14	0.871074381	0.772093969	0.879627281	0.832663256	0.753358403	0.372659062	0.684177419	0.382795768	0.412298901	0.439462451	0.387101835	0.155811098	0.140702885	0	0.566715548	0.114543613	0.827622702	0.74181171	0.766609241	0.006339287	0.792474852	0.017742033	0.650280899	0.891734451	0.466559976	0.371243494	0.645627365	0.812152955	0.637137242	0.727380518	0.811741862	0.735969859	0.791588304	0.506793251	0.114231597	0.464131275	0.300546427	0.440246049	0.399339358	0.353838147	0.155249181	0.415044456	0.401203047	0.417068928	0.7861165	0	0.466226233	0.408566006	0.348304726
Exp15	0.862949616	0.763147225	0.756206956	0.815663641	0.719866878	0.41774885	0.61377425	0.42178896	0.43582147	0.363238556	0.383001901	0.049755346	0.165311202	0.468431787	0.046539714	0.080970676	0.748456175	0.779680368	0.833184975	0	0.746451109	0.069692778	0.810627454	0.768394172	0.374436054	0.410324388	0.620332475	0.82401304	0.583168166	0.853238121	0.790862632	0.6483641	0.675893036	0.554806931	0.140243501	0.437006258	0.311302491	0.511198334	0.426560234	0.382653105	0.292143022	0.504660399	0.326843842	0.392667932	0.776589087	0	0.361351249	0.39710103	0.401114069
Exp16	0.770880398	0.78571991	0.774556792	0.748123093	0.78435316	0.359896404	0.614620947	0.423470194	0.445121685	0.359777789	0.451463197	0.05592133	0.12824646	0.366977781	0.598113092	0.056773983	0.799804967	0.767313268	0.750186629	0.0303703	0.736856201	0.046560743	0.722757835	0.759780574	0.479498282	0.436091256	0.718417661	0.807058407	0.580916737	0.780561748	0.795100341	0.714398665	0.729090101	0.540507985	0.083366227	0.427975503	0.225246449	0.470257551	0.33449878	0.410828109	0.190643537	0.447475952	0.355654382	0.387370712	0.832514114	0	0.424642163	0.352185253	0.362454556
Exp17	0.790487678	0.754076257	0.841583252	0.768164726	0.782936022	0.368657598	0.670489214	0.380948171	0.409355451	0.387113934	0.342076443	0.09162278	0.082605238	0.062284811	0.0816612	0.168715633	0.070496013	0.11521386	0.792551319	0.013699826	0.855916715	0.015083363	0.867043348	0.728011477	0.479943575	0.324867679	0.767441473	0.787499318	0.47683859	0.761465069	0.777856093	0.677378656	0.691124386	0.634294147	0.089704239	0.398694155	0.225219088	0.817280346	0.403412401	0.434046875	0.185716326	0.471720875	0.403935543	0.420229578	0.709359719	0	0.406999793	0.458052726	0
Exp18	0.787343264	0.766191488	0.778524084	0.728487843	0.753755948	0.400936104	0.757310487	0.397138039	0.465440624	0.375585777	0.400283381	0.138643567	0.15924367	0.423925421	0.622284241	0.10496247	0.781394025	0.147876767	0.747432463	0	0.77638644	0.038325254	0.798295377	0.794876955	0.504133078	0.418018195	0.743137583	0.737676531	0.660117557	0.802345499	0.794479597	0.741728484	0.709010925	0.452772699	0.098504485	0.434750143	0.307498177	0.472553231	0.418159893	0.415410963	0.244282615	0.525858638	0.3887891	0.453893634	0.888127998	0.006087903	0.409317079	0.409606032	0.339197084
Exp19	0.853968944	0.7537996	0.759123116	0.772191682	0.72696464	0.443504579	0.628081044	0.415396318	0.470161892	0.470314464	0.452547372	0.111735092	0.15681734	0.434722484	0.636011367	0.427578103	0.744458785	0.81728028	0	0	0.804743568	0.027306046	0.799535341	0.859669462	0.470175628	0.399766452	0.712285622	0.839661531	0.586650411	0.831548416	0.775428243	0.778987964	0.753318694	0.552080959	0.118807944	0.397827526	0.206190897	0.520586865	0.351840418	0.446922489	0.154016716	0.462199021	0.403896184	0.406597923	0.842485529	3.94E-04	0.357356354	0.416200269	0.357480444
Exp20	0.848944012	0.758411825	0.813022366	0.74772044	0.825432498	0.374493425	0.65492778	0.385837547	0.45651111	0.458317159	0.442081694	0.105689052	0.18168385	0.430380662	0.656536374	0.052822119	0.743003091	0.790169533	0.752629411	0	0.767957992	0.043991479	0.805548283	0.787969975	0.353875112	0.384247821	0.673552728	0.772243925	0.637262682	0.80564074	0.78580756	0.742424221	0.691717448	0.531670605	0.142046358	0.411619789	0.28877158	0.538764786	0.390458226	0.421836431	0.177207914	0.526954208	0.287174115	0.428551077	0.831856684	0.005219674	0.425287395	0.375642073	0.383795553
Exp21	0.820369819	0.741992462	0.762146498	0.80068177	0.795350319	0.36702833	0.627950085	0.471368767	0.378228476	0.371832152	0.471332692	0.035503255	0.147945061	0.409392537	0.63626254	0.289351813	0.808233348	0.804284641	0.7599769	0	0	0.813273917	0.770068369	0.824857214	0.443038441	0.370765803	0.757849172	0.853799719	0.713467006	0.762121941	0.782475336	0.678114258	0.078564339	0.420728636	0.817654292	0.391326104	0.445409266	0.495952119	0.454195494	0.484288062	0.183186429	0.510553141	0.328458648	0.063193634	0.839398564	0	0.382824088	0.387838736	0.335008199
Exp22	0.814572378	0.763595695	0.817527201	0.790478372	0.821143787	0.365165687	0.669401491	0.410627524	0.388775868	0.455849252	0.417476857	0.066000003	0.15948131	0.488635882	0.682581562	0.125475593	0.812701522	0.841327932	0.803398127	0.044897019	0.753948456	0.085763833	0.829676441	0.838183018	0.78848103	0.357960427	0.685052603	0.740771652	0.044282837	0.774117172	0.04911141	0.639803979	0.845821955	0.848331553	0.061432472	0.448259491	0.289219733	0.812941914	0.383075151	0.443694238	0.214176136	0.44762551	0.403510367	0.391371206	0.818445501	0.011830869	0.409362857	0.330233492	0.427381211
Exp23	0.824793222	0.771479088	0.819419808	0.748447671	0.829240892	0.412433646	0.663619992	0.515681634	0.395492913	0.401921701	0.393281932	0.030318171	0.129142374	0.454938657	0.62488107	0.303966148	0.816322278	0.869623751	0.795898623	0.044212437	0.025249569	0.790328588	0	0.724315388	0.440980612	0.76024743	0	0.792078071	0.802241917	0.100390097	0.774733218	0.763095562	0.03390804	0.422033587	0.802521569	0.829965413	0.488638501	0.483330416	0.325036962	0.458699741	0.177649749	0.440278102	0.363501726	0.11312768	0.726653432	0.00982396	0.403603343	0.101026916	0.283130546
Exp24	0.798177154	0.772978135	0.734027089	0.821425755	0.84251659	0.300574311	0.670483501	0.436087587	0.384986856	0.453054469	0.435184271	0.176760293	0.150870885	0.370381701	0.655948008	0.081980923	0.70335306	0.774153153	0.787350256	0.023883372	0.809042319	0.119279665	0.786841787	0	0.482973726	0.303912733	0.739018749	0.745211673	0.609420521	0.844126184	0.857241846	0.637215573	0.637584907	0.506456179	0.202648373	0.382679964	0.309540113	0.550274781	0.41950353	0.353090824	0.2152583	0.493355298	0.359199243	0.522850423	0.748989166	0.025343577	0.345176351	0.406040625	0.344697498
Exp25	0.793760449	0.853601959	0.798468066	0.79487794	0.869459186	0.386292086	0.66146141	0.442206554	0.468709633	0.425791086	0.42715696	0.074760727	0.073491046	0.4050336	0.652408636	0.164225239	0.820502103	0.879064802	0.817668075	0	0.872063893	0.09967764	0.784417502	0.792652046	0	0.451052656	0.668681084	0.812895535	0.569707004	0.827380767	0.744865518	0.642000418	0.675214416	0.474973495	0.147774273	0.436566927	0.262194546	0.500151909	0.445624206	0.336619392	0.191333039	0.437905606	0.341218753	0.391305731	0.802340268	0.011618469	0.365003669	0.432634327	0.384896181
Exp26	0.812623534	0.734825605	0.814685889	0.816877544	0.772845642	0.375622697	0.638572422	0.412648872	0.448165104	0.377256673	0.461469374	0.039949914	0.14664062	0.410291614	0.625521707	0.204161268	0.729738293	0.764475551	0.816725221	0	0.846434248	0.079449388	0.781708138	0.77094507	0.38418023	0	0.720988175	0.761599096	0.654840249	0.800211539	0.719379407	0.70528334	0.651736431	0.526994962	0.152601766	0.454992137	0.181396903	0.524409228	0.442524762	0.417727452	0.196142909	0.429051022	0.300321467	0.435005784	0.815983364	0.055947619	0.427806456	0.388367347	0.452310256
Exp27	0.820755732	0.745759083	0.735049421	0.787408349	0.80654623	0.37583674	0.673489827	0.349827455	0.448464571	0.437968716	0.361473696	0.034923255	0.123160084	0.383899949	0.684025202	0.067297317	0.759840128	0.777057861	0.750612383	0.02275064	0.764088434	0.083654769	0.826919109	0.777518656	0.462058802	0.362770386	0.043553787	0.77632082	0.657486295	0.83793794	0.803476374	0.694165164	0.745447272	0.475295896	0.172336141	0.430408483	0.213587449	0.476978288	0.422416792	0.424274068	0.130008425	0.464300691	0.377464506	0.469923788	0.81468394	0	0.431125678	0.40807096	0.418574999
Exp28	0.799370087	0.763162387	0.783626236	0.827268171	0.888050116	0.312324793	0.697932354	0.431051783	0.381602673	0.392459865	0.482391905	0.0911987	0.120430711	0.246777493	0	0.119555434	0.019364703	0	0.831697447	0	0.764194688	0.0464061	0.802477754	0.744414862	0.484336712	0.424903012	0.689887037	0.037934328	0.435969574	0.742162997	0.739876104	0.067660527	0.747425336	0.605535633	0.065437863	0.373952827	0.247712504	0.809548607	0.493996664	0.374807361	0.231010671	0.391333092	0.411793318	0.408358472	0.781726237	0.069197269	0.430880131	0.390263245	0.112363625
Exp29	0.750098003	0.829084232	0.764155653	0.826240521	0.733472052	0.458945391	0.717398258	0.36683565	0.441092712	0.446569158	0.44943349	0.082396502	0.111237982	0.374949869	0.638456032	0.130646379	0.778332961	0.806976207	0.828242678	0.058293371	0.806481668	0	0.758768815	0.702858152	0.420703691	0.414626855	0.6519526	0.83759891	0.075064755	0.858619219	0.79472466	0.753948093	0.660261714	0.541157908	0.152248231	0.429324958	0.270407962	0.478351475	0.438838911	0.490291393	0.203179969	0.495484031	0.343307002	0.364565829	0.805613254	0	0.407487324	0.464041455	0.358805495
Exp30	0.805046888	0.754078026	0.810141492	0.73286292	0.737279976	0.321460333	0.657754455	0.438632491	0.45377944	0.426436471	0.458229692	0.135064396	0.160993121	0.376663394	0.606703173	0.154871492	0.807002117	0.758992344	0.770498601	0	0.828039896	0.03316523	0.805014376	0.7539609	0.385890509	0.438409398	0.667290009	0.79417579	0.566117816	0	0.825353727	0.75328749	0.678198193	0.510515398	0.119204829	0.485897176	0.265469561	0.452135593	0.35019649	0.44422469	0.173245312	0.436708581	0.385168046	0.479610579	0.826971091	0.023654478	0.359659456	0.458317747	0.436132077
Exp31	0.813926111	0.823978355	0.742205248	0.830277131	0.837765553	0.311053494	0.621614208	0.397582434	0.449526966	0.390287181	0.388323099	0.15538686	0.185016338	0.398082706	0.650434252	0.231220364	0.835859577	0.746633484	0.844064013	0.023844516	0.847739912	0.026373336	0.785755207	0.789313676	0.408778095	0.466036997	0.734930719	0.772803151	0.574534477	0.823855675	0.067348248	0.653965785	0.723228676	0.554809699	0.142648335	0.476770974	0.176211222	0.444104459	0.452412772	0.395355331	0.149678771	0.466851004	0.400385282	0.361080011	0.798203897	0.00638737	0.351646743	0.447706018	0.37353952
Exp32	0.821019266	0.79693674	0.848034865	0.834458683	0.838820986	0.410855526	0.619366266	0.431228957	0.414916895	0.370952285	0.43441824	0.023333039	0.087389032	0.435558645	0.677813639	0.205530833	0.706350645	0.762247131	0.771537379	0.003563041	0.78612167	0.03035569	0.8391026	0.815562809	0.408669342	0.359318988	0.705847944	0.786965516	0.580174078	0.850146355	0.775987455	0.078119161	0.703753759	0.551467459	0.061806148	0.378727815	0.292620763	0.595316346	0.398565127	0.368665705	0.238725467	0.477408027	0.377696967	0.418185019	0.844433973	0.02184766	0.35592625	0.338386923	0.411680522
Exp33	0.767657801	0.744734171	0.867943093	0.797821787	0.777902046	0.417561306	0.685007303	0.459763279	0.447008481	0.451794907	0.515382208	0.090592281	0.032753076	0.409137755	0.576712903	0.129948694	0.747075267	0.773739962	0.757174687	0.003490613	0.804976594	0	0.79345276	0.735762608	0.489350946	0.415200651	0.703936298	0.831098156	0.59474099	0.72946967	0.769666041	0.710189095	0.04489613	0.469393825	0.072648127	0.488500104	0.244288423	0.520911052	0.414726439	0.380767794	0.178301815	0.535169004	0.378344364	0.339546571	0.749109389	2.96E-04	0.480688167	0.41448236	0.382737745
Exp34	0.838505972	0.801802994	0.830502466	0.727023448	0.85332815	0.424006313	0.615856305	0.403628485	0.433671559	0.401117815	0.37788972	0.092369688	0.159514229	0.485185028	0.612845066	0.193814782	0.737683177	0.813520485	0.736931742	0	0.751783038	0.038655679	0.756628784	0.828190582	0.392158364	0.401717992	0.724843546	0.815738567	0.623788429	0.828778545	0.736136364	0.713769535	0.642881825	0	0.102309876	0.435032123	0.247833739	0.450064482	0.383712681	0.444319089	0.157723684	0.440725883	0.351571405	0.467435944	0.741968844	0.043043893	0.349531795	0.410253296	0.334557888
Exp35	0.804449784	0.789204558	0.863747364	0.752820577	0.787774941	0.438580774	0.596709016	0.357174724	0.415423082	0.364298659	0.451136371	0.118019183	0.168144166	0.445039683	0.653221588	0.097596332	0.784307695	0.841890912	0.7600779	0	0.791903992	0.075380146	0.721492862	0.710291415	0.380173902	0.43730797	0.766622109	0.747330985	0.631267985	0.806800241	0.757615219	0.703303773	0.656643228	0.446485493	0	0.435087026	0.289450627	0.496054759	0.443591446	0.457399096	0.170273	0.441822648	0.368946089	0.375790419	0.783879027	0	0.376822697	0.382310349	0.354169964
Exp36	0.822592695	0.800476477	0.774946948	0.818322796	0.746052124	0.398091395	0.5987225	0.394088724	0.388450972	0.414463817	0.465665825	0.090707995	0.114351359	0.492030941	0.619419718	0.148710426	0.779616392	0.776831173	0.845354394	0.008371488	0.769930548	0.069222199	0.838010926	0.828957154	0.419316154	0.480183425	0.717561734	0.869361459	0.64780573	0.758649406	0.705535449	0.700712645	0.686806479	0.46061634	0.107999134	0	0.263168601	0.410482516	0.413841616	0.432147618	0.20375775	0.389374107	0.31667795	0.437889309	0.824438041	0.020574207	0.344174082	0.374744714	0.364364089
Exp37	0.825173891	0.765192681	0.833911213	0.834498319	0.800994426	0.402158324	0.704615227	0.416332183	0.413780659	0.433595773	0.496523184	0.145116378	0.150869428	0.401504945	0.699197021	0.14473708	0.74284492	0.792157306	0.831388518	0.027401908	0.802790684	0.039950601	0.768066875	0.840374177	0.455376599	0.392708136	0.689975837	0.825349473	0.617234041	0.722684649	0.804164242	0.763066937	0.711147865	0.495836774	0.113105773	0.475164826	0	0.491685366	0.398983647	0.481491672	0.237852086	0.474827064	0.427508164	0.450573923	0.706238461	0.07400247	0.463295669	0.449497622	0.399459413
Exp38	0.827041864	0.780006656	0.774760297	0.781971607	0.755074574	0.363638649	0.64355377	0.452307235	0.292769314	0.355910755	0.465584766	0.046109526	0.158532363	0.397444177	0.718359649	0.213200869	0.834441403	0.83254264	0.82603083	0	0.783856004	0.002489161	0.836211942	0.769884472	0.4320956	0.414595002	0.747382212	0.797817962	0.755530667	0.80600044	0.766223389	0.681516004	0.805359507	0.297157233	0.019450649	0.435949507	0.303812432	0	0.813363474	0.764797981	0.752572066	0.789172446	0.083142248	0.40882872	0.842927424	0.765862436	0.03265212	0.363691413	0.379481107
Exp39	0.805782758	0.79413304	0.816475967	0.77721355	0.760376382	0.388517588	0.595602901	0.38515697	0.458866726	0.344091818	0.392907657	0.082132508	0.110017808	0.401748305	0.678999457	0.141882199	0.763630776	0.792558068	0.742873013	0.030287032	0.794269552	0.040468091	0.753901982	0.796218398	0.426800757	0.42769129	0.787469947	0.746021287	0.602107789	0.807365044	0.737110149	0.718463372	0.656935167	0.48499016	0.116249526	0.429757794	0.261811964	0.522907433	0.028359578	0.428794186	0.162306694	0.450916949	0.395447226	0.385228345	0.789737325	0.029756971	0.385176232	0.39298624	0.432979397
Exp40	0.751974792	0.844641976	0.762216922	0.748097867	0.81186481	0.423864405	0.631213243	0.362379239	0.370246038	0.412814691	0.432302643	0.101958174	0.191243967	0.445981216	0.696386743	0.077879525	0.745054979	0.811010358	0.847070441	0.002363719	0.744340571	0.027485595	0.794415294	0.806674591	0.414023752	0.418614517	0.705890909	0.750645101	0.530067971	0.697392969	0.68380512	0.724452971	0.670336575	0.44906544	0.11300968	0.356213819	0.291551111	0.465541839	0.438328737	0	0.165479492	0.407987848	0.366533464	0.4545895	0.709418438	0.037287164	0.330336511	0.422602857	0.40195892
Exp41	0.775352127	0.751694164	0.787072134	0.753042878	0.755372897	0.305479139	0.675608929	0.427315543	0.359879292	0.400455071	0.4362508	0.060353399	0.089746649	0.405202322	0.611264107	0.12113389	0.791942654	0.732533066	0.813986836	0	0.759498186	0.044198004	0.76537182	0.765639208	0.5016223	0.464038571	0.694126552	0.7970569	0.585539394	0.832140954	0.769651448	0.630216626	0.766009077	0.576989146	0.081758142	0.383579981	0.292414829	0.541760349	0.347855804	0.479465186	0	0.423155012	0.398512489	0.373672598	0.758805925	0	0.41247496	0.385524191	0.424124129
Exp42	0.846937665	0.830294965	0.733442503	0.745455146	0.828069499	0.362050643	0.638805229	0.422367339	0.388801939	0.461357506	0.421700304	0.135627632	0.122507195	0.4583849	0.660667044	0.103040332	0.788304473	0.777453739	0.752928418	0	0.821586814	0.015661875	0.812293427	0.834311969	0.465671106	0.372955315	0.72188969	0.75213184	0.540162334	0.79507969	0.777452424	0.757393822	0.680955647	0.45679036	0.125095586	0.457471901	0.236055465	0.559214797	0.302814302	0.375043916	0.211998265	0.001863994	0.289182533	0.442277629	0.783343143	0.003368361	0.458291929	0.350102962	0.355850421
Exp43	0.795671763	0.751579253	0.848192828	0.813334945	0.798764387	0.422936007	0.630804591	0.429126254	0.489630252	0.449915996	0.453611623	0.121307342	0.168745577	0.424111463	0.705462534	0.141431532	0.82916869	0.791769156	0.829664648	0.054819727	0.842889221	0.141183225	0.783928468	0.740759077	0.389778271	0.401635733	0.791401741	0.854107891	0.635055002	0.830300343	0.778041035	0.792942722	0.693978857	0.591712184	0.139789007	0.405534754	0.306926813	0.45786682	0.410238998	0.436762284	0.189630367	0.480255681	0.023043725	0.41299062	0.781327761	0.040027774	0.411163313	0.41486766	0.373300986
Exp44	0.800550144	0.822733705	0.81175438	0.812269458	0.742765791	0.433350806	0.643527448	0.402806593	0.448829718	0.410242311	0.448823229	0.107267346	0.110621161	0.3620173	0.63178766	0.117655912	0.725456861	0.819338513	0.813369478	0.056508398	0.83723393	0.03326085	0.783734767	0.725205584	0.467676447	0.440056015	0.696293882	0.797653323	0.626727524	0.721981523	0.749365221	0.766536945	0.641858003	0.412743907	0.108888	0.354618198	0.643509679	0.50054428	0.390681331	0.381302942	0.170309808	0.409160421	0.279854627	0.086084283	0.759124586	0.092806139	0.381166855	0.420588544	0.313956805
Exp45	0.743779675	0.799670281	0.76672182	0.724591293	0.791045786	0.373626997	0.618987211	0.381111537	0.46513179	0.38742704	0.524255879	0.156538741	0.126433644	0.39519723	0.688955283	0.183796759	0.763218023	0.813028528	0.760418704	0.019705763	0.766972832	0	0.759860286	0.828905953	0.504650495	0.433959402	0.776549063	0.795800909	0.575232806	0.741468287	0.777110448	0.678636687	0.697394479	0.541231536	0.185427571	0.406749058	0.354449973	0.443644461	0.457001136	0.467871542	0.149740547	0.480517411	0.401020014	0.391046517	0.030016021	0	0.383115115	0.371341045	0.316414491
Exp46	0.794330218	0.800409807	0.843255483	0.762388417	0.712541449	0.401380024	0.577719136	0.385824318	0.402490551	0.442072792	0.469850005	0.072071436	0.128231522	0.447947047	0.665034178	0.093317306	0.788447567	0.825227024	0.822089172	0	0.83521837	0.115501403	0.808347328	0.811892537	0.468199139	0.478434387	0.731362501	0.767571531	0.584003133	0.771144707	0.769039396	0.68659361	0.71680062	0.490496044	0.16069529	0.421665021	0.274520627	0.548941072	0.369380083	0.475160894	0.171242568	0.479363826	0.416831575	0.381313239	0.707192255	0.020213291	0.446183903	0.3545426	0.369922021
Exp47	0.802075922	0.85938063	0.857421003	0.750180572	0.769959544	0.390997928	0.682246775	0.470164482	0.438121191	0.375474216	0.414543042	0.110879506	0.156770501	0.413000241	0.62204256	0.189809068	0.792411323	0.814716299	0.759753702	0.006739169	0.78056292	0.134022905	0.793410875	0.770807376	0.40749689	0.374228798	0.657481872	0.789493068	0.563237862	0.815286416	0.724006546	0.764854499	0.668924317	0.567840183	0.149335062	0.410051373	0.26641765	0.472402077	0.454655331	0.384577351	0.224018242	0.492155726	0.371977016	0.388850572	0.773666916	0.022507916	0	0.440522479	0.374973125
Exp48	0.762926135	0.812875692	0.810887209	0.77457843	0.826358224	0.356596903	0.608178113	0.470214698	0.406342281	0.401017286	0.484163533	0.149141378	0.119122026	0.439384828	0.651630955	0.138231923	0.766558486	0.741737068	0.730164272	0	0.795895783	0.06275605	0.810385995	0.765478063	0.389480852	0.389326272	0.629299437	0.919589226	0.574185814	0.76827916	0.789393125	0.702878666	0.648731252	0.554459129	0.109778701	0.447819865	0.31187026	0.589228488	0.491896573	0.393823134	0.225703213	0.475141349	0.391025832	0.408309746	0.825044054	0	0.37270526	0	0.305828893
Exp49	0.75963318	0.804429353	0.793291881	0.810193724	0.832584518	0.365350997	0.68903965	0.470801961	0.361288835	0.44578894	0.465009001	0.061156096	0.089012106	0.467381129	0.703722745	0.158090088	0.842128027	0.771008741	0.76245488	0.017633562	0.825319876	0.03214242	0.816053749	0.858699896	0.464546598	0.459328306	0.641845472	0.779320167	0.562662428	0.808733029	0.85901214	0.670253559	0.715095444	0.444049471	0.164000683	0.429276026	0.22484108	0.429359748	0.387305831	0.434534739	0.188961928	0.395513799	0.366886003	0.382526226	0.818719465	0.062772049	0.436094225	0.399989307	0.03319343
Exp50	0.778422296	0.796624963	0.756006171	0.82542971	0.786611408	0.33387528	0.581114592	0.440135024	0.414712042	0.426921262	0.461026056	0.0689856	0.067020335	0.448286403	0.650605652	0.11122978	0.827328123	0.780830221	0.808174076	0.030801525	0.751014517	0.042548493	0.74619104	0.794848195	0.476132512	0.460027085	0.726074432	0.792770465	0.526031171	0.874072985	0.824123931	0.718789249	0.742722106	0.561581611	0.032269214	0.380118043	0.253754842	0.479053868	0.375358403	0.421392279	0.247955552	0.481665704	0.370121927	0.424619253	0.175596056	0.028692791	0.45377508	0.516353161	0.382964826
[truncated: 1 more columns]
