# Supplementary material for: CMIP: a software package capable of reconstructing genome-wide regulatory networks using gene expression data
Source: BMC Bioinformatics. 2016 Dec 23;17(Suppl 17):535. doi: 10.1186/s12859-016-1324-y (PMC5260056; doi:10.1186/s12859-016-1324-y)
Supplement: Additional file 1: — S1- CMIP_code.zip: source codes of the CMIP software package. (ZIP 46 kb) [file 12859_2016_1324_MOESM1_ESM.zip › code/data_example/example2.txt]

Exps	Exp1	Exp2	Exp3	Exp4	Exp5	Exp6	Exp7	Exp8	Exp9	Exp10	Exp11	Exp12	Exp13	Exp14	Exp15	Exp16	Exp17	Exp18	Exp19	Exp20	Exp21	Exp22	Exp23	Exp24	Exp25	Exp26	Exp27	Exp28	Exp29	Exp30	Exp31	Exp32	Exp33	Exp34	Exp35	Exp36	Exp37	Exp38	Exp39	Exp40	Exp41	Exp42	Exp43	Exp44	Exp45	Exp46	Exp47	Exp48	Exp49
Gene1	0.009589317	0.795379623	0.871243194	0.73381255	0.800476396	0.847174115	0.840775928	0.825474557	0.819323092	0.833776671	0.781642592	0.797300321	0.716132785	0.871074381	0.862949616	0.770880398	0.790487678	0.787343264	0.853968944	0.848944012	0.820369819	0.814572378	0.824793222	0.798177154	0.793760449	0.812623534	0.820755732	0.799370087	0.750098003	0.805046888	0.813926111	0.821019266	0.767657801	0.838505972	0.804449784	0.822592695	0.825173891	0.827041864	0.805782758	0.751974792	0.775352127	0.846937665	0.795671763	0.800550144	0.743779675	0.794330218	0.802075922	0.762926135	0.75963318
Gene2	0.46705275	0.028357632	0.39906838	0.435509905	0.761375995	0.768785143	0.789740638	0.735927825	0.807652688	0.812858655	0.740158723	0.746734293	0.798838188	0.772093969	0.763147225	0.78571991	0.754076257	0.766191488	0.7537996	0.758411825	0.741992462	0.763595695	0.771479088	0.772978135	0.853601959	0.734825605	0.745759083	0.763162387	0.829084232	0.754078026	0.823978355	0.79693674	0.744734171	0.801802994	0.789204558	0.800476477	0.765192681	0.780006656	0.79413304	0.844641976	0.751694164	0.830294965	0.751579253	0.822733705	0.799670281	0.800409807	0.85938063	0.812875692	0.804429353
Gene3	0.800093687	0.826027668	0	0.846439581	0.801494409	0.784774532	0.726369848	0.758767124	0.789816777	0.788714028	0.841853805	0.70633049	0.813112135	0.879627281	0.756206956	0.774556792	0.841583252	0.778524084	0.759123116	0.813022366	0.762146498	0.817527201	0.819419808	0.734027089	0.798468066	0.814685889	0.735049421	0.783626236	0.764155653	0.810141492	0.742205248	0.848034865	0.867943093	0.830502466	0.863747364	0.774946948	0.833911213	0.774760297	0.816475967	0.762216922	0.787072134	0.733442503	0.848192828	0.81175438	0.76672182	0.843255483	0.857421003	0.810887209	0.793291881
Gene4	0.81368978	0.753887106	0.792290613	0.013453101	0.859514658	0.867280982	0.808681864	0.842473677	0.755309777	0.796727236	0.741941026	0.777223262	0.792450988	0.832663256	0.815663641	0.748123093	0.768164726	0.728487843	0.772191682	0.74772044	0.80068177	0.790478372	0.748447671	0.821425755	0.79487794	0.816877544	0.787408349	0.827268171	0.826240521	0.73286292	0.830277131	0.834458683	0.797821787	0.727023448	0.752820577	0.818322796	0.834498319	0.781971607	0.77721355	0.748097867	0.753042878	0.745455146	0.813334945	0.812269458	0.724591293	0.762388417	0.750180572	0.77457843	0.810193724
Gene5	0.81132364	0.812188206	0.861844318	0.090498049	0.024259693	0.780813051	0.789859256	0.788635132	0.77099501	0.725644973	0.865004043	0.801640316	0.805476961	0.753358403	0.719866878	0.78435316	0.782936022	0.753755948	0.72696464	0.825432498	0.795350319	0.821143787	0.829240892	0.84251659	0.869459186	0.772845642	0.80654623	0.888050116	0.733472052	0.737279976	0.837765553	0.838820986	0.777902046	0.85332815	0.787774941	0.746052124	0.800994426	0.755074574	0.760376382	0.81186481	0.755372897	0.828069499	0.798764387	0.742765791	0.791045786	0.712541449	0.769959544	0.826358224	0.832584518
Gene6	0.331451142	0.406808453	0.310305097	0.025871699	0.40851359	0	0.335198744	0.428502713	0.442175651	0.385389484	0.383143229	0.399441183	0.460454315	0.372659062	0.41774885	0.359896404	0.368657598	0.400936104	0.443504579	0.374493425	0.36702833	0.365165687	0.412433646	0.300574311	0.386292086	0.375622697	0.37583674	0.312324793	0.458945391	0.321460333	0.311053494	0.410855526	0.417561306	0.424006313	0.438580774	0.398091395	0.402158324	0.363638649	0.388517588	0.423864405	0.305479139	0.362050643	0.422936007	0.433350806	0.373626997	0.401380024	0.390997928	0.356596903	0.365350997
Gene7	0.654033524	0.654208708	0.747145609	0.037776348	0.705566085	0.650176633	0	0.654995023	0.643208366	0.682954671	0.639204909	0.640395076	0.711211591	0.684177419	0.61377425	0.614620947	0.670489214	0.757310487	0.628081044	0.65492778	0.627950085	0.669401491	0.663619992	0.670483501	0.66146141	0.638572422	0.673489827	0.697932354	0.717398258	0.657754455	0.621614208	0.619366266	0.685007303	0.615856305	0.596709016	0.5987225	0.704615227	0.64355377	0.595602901	0.631213243	0.675608929	0.638805229	0.630804591	0.643527448	0.618987211	0.577719136	0.682246775	0.608178113	0.68903965
Gene8	0.390380999	0.38376841	0.382486317	0.08189549	0.358311908	0.397371511	0.427284612	0	0.420704262	0.403446763	0.480206281	0.452188073	0.336657846	0.382795768	0.42178896	0.423470194	0.380948171	0.397138039	0.415396318	0.385837547	0.471368767	0.410627524	0.515681634	0.436087587	0.442206554	0.412648872	0.349827455	0.431051783	0.36683565	0.438632491	0.397582434	0.431228957	0.459763279	0.403628485	0.357174724	0.394088724	0.416332183	0.452307235	0.38515697	0.362379239	0.427315543	0.422367339	0.429126254	0.402806593	0.381111537	0.385824318	0.470164482	0.470214698	0.470801961
Gene9	0.418290681	0.426879224	0.457875671	0.078478869	0.447944266	0.44853762	0.417534174	0.397192497	0	0.365348504	0.36066626	0.417741727	0.362441449	0.412298901	0.43582147	0.445121685	0.409355451	0.465440624	0.470161892	0.45651111	0.378228476	0.388775868	0.395492913	0.384986856	0.468709633	0.448165104	0.448464571	0.381602673	0.441092712	0.45377944	0.449526966	0.414916895	0.447008481	0.433671559	0.415423082	0.388450972	0.413780659	0.292769314	0.458866726	0.370246038	0.359879292	0.388801939	0.489630252	0.448829718	0.46513179	0.402490551	0.438121191	0.406342281	0.361288835
Gene10	0.364715476	0.343444946	0.376151353	0.023218638	0.370706457	0.392203505	0.459291053	0.369836652	0.312121892	0	0.403498121	0.373780358	0.411800566	0.439462451	0.363238556	0.359777789	0.387113934	0.375585777	0.470314464	0.458317159	0.371832152	0.455849252	0.401921701	0.453054469	0.425791086	0.377256673	0.437968716	0.392459865	0.446569158	0.426436471	0.390287181	0.370952285	0.451794907	0.401117815	0.364298659	0.414463817	0.433595773	0.355910755	0.344091818	0.412814691	0.400455071	0.461357506	0.449915996	0.410242311	0.38742704	0.442072792	0.375474216	0.401017286	0.44578894
Gene11	0.428449117	0.440502533	0.469447631	0.07376953	0.484327967	0.475822902	0.369430547	0.399224258	0.407372953	0.384804043	0.050858908	0.414867002	0.441229801	0.387101835	0.383001901	0.451463197	0.342076443	0.400283381	0.452547372	0.442081694	0.471332692	0.417476857	0.393281932	0.435184271	0.42715696	0.461469374	0.361473696	0.482391905	0.44943349	0.458229692	0.388323099	0.43441824	0.515382208	0.37788972	0.451136371	0.465665825	0.496523184	0.465584766	0.392907657	0.432302643	0.4362508	0.421700304	0.453611623	0.448823229	0.524255879	0.469850005	0.414543042	0.484163533	0.465009001
Gene12	0.026561359	0.091287473	0.053551145	0.820077419	0.07678707	0.169806368	0.110130064	0.048072864	0.035009802	0.10768504	0.128234742	0.042732578	0.033614467	0.155811098	0.049755346	0.05592133	0.09162278	0.138643567	0.111735092	0.105689052	0.035503255	0.066000003	0.030318171	0.176760293	0.074760727	0.039949914	0.034923255	0.0911987	0.082396502	0.135064396	0.15538686	0.023333039	0.090592281	0.092369688	0.118019183	0.090707995	0.145116378	0.046109526	0.082132508	0.101958174	0.060353399	0.135627632	0.121307342	0.107267346	0.156538741	0.072071436	0.110879506	0.149141378	0.061156096
Gene13	0.122023172	0.082403613	0.184953353	0.780990217	0.166316972	0.148877132	0.05704363	0.078892753	0.072055406	0.046028857	0.121510221	0.108471323	0.037600336	0.140702885	0.165311202	0.12824646	0.082605238	0.15924367	0.15681734	0.18168385	0.147945061	0.15948131	0.129142374	0.150870885	0.073491046	0.14664062	0.123160084	0.120430711	0.111237982	0.160993121	0.185016338	0.087389032	0.032753076	0.159514229	0.168144166	0.114351359	0.150869428	0.158532363	0.110017808	0.191243967	0.089746649	0.122507195	0.168745577	0.110621161	0.126433644	0.128231522	0.156770501	0.119122026	0.089012106
Gene14	0.376158793	0.42341019	0.374721931	0.044643565	0.460624717	0.411964978	0.423737004	0.401866625	0.411690995	0.388000247	0.490732467	0.266301067	0.385648057	0	0.468431787	0.366977781	0.062284811	0.423925421	0.434722484	0.430380662	0.409392537	0.488635882	0.454938657	0.370381701	0.4050336	0.410291614	0.383899949	0.246777493	0.374949869	0.376663394	0.398082706	0.435558645	0.409137755	0.485185028	0.445039683	0.492030941	0.401504945	0.397444177	0.401748305	0.445981216	0.405202322	0.4583849	0.424111463	0.3620173	0.39519723	0.447947047	0.413000241	0.439384828	0.467381129
Gene15	0.5656364	0.652670706	0.697758979	0.013871953	0.664493787	0.618784899	0.608829038	0.663424822	0.625092565	0.593676723	0.650594236	0.573015023	0.635271405	0.566715548	0.046539714	0.598113092	0.0816612	0.622284241	0.636011367	0.656536374	0.63626254	0.682581562	0.62488107	0.655948008	0.652408636	0.625521707	0.684025202	0	0.638456032	0.606703173	0.650434252	0.677813639	0.576712903	0.612845066	0.653221588	0.619419718	0.699197021	0.718359649	0.678999457	0.696386743	0.611264107	0.660667044	0.705462534	0.63178766	0.688955283	0.665034178	0.62204256	0.651630955	0.703722745
Gene16	0.13179583	0.155078112	0.100635201	0.201317249	0.122447257	0.130593836	0.090067821	0.178913045	0.07602084	0.106701875	0.135237347	0.105016467	0.190717503	0.114543613	0.080970676	0.056773983	0.168715633	0.10496247	0.427578103	0.052822119	0.289351813	0.125475593	0.303966148	0.081980923	0.164225239	0.204161268	0.067297317	0.119555434	0.130646379	0.154871492	0.231220364	0.205530833	0.129948694	0.193814782	0.097596332	0.148710426	0.14473708	0.213200869	0.141882199	0.077879525	0.12113389	0.103040332	0.141431532	0.117655912	0.183796759	0.093317306	0.189809068	0.138231923	0.158090088
Gene17	0.81741453	0.766314898	0.79885417	0.844428191	0.758669566	0.796263773	0.772875467	0.781688649	0.794673042	0.774643816	0.831587612	0.825740351	0.799445843	0.827622702	0.748456175	0.799804967	0.070496013	0.781394025	0.744458785	0.743003091	0.808233348	0.812701522	0.816322278	0.70335306	0.820502103	0.729738293	0.759840128	0.019364703	0.778332961	0.807002117	0.835859577	0.706350645	0.747075267	0.737683177	0.784307695	0.779616392	0.74284492	0.834441403	0.763630776	0.745054979	0.791942654	0.788304473	0.82916869	0.725456861	0.763218023	0.788447567	0.792411323	0.766558486	0.842128027
Gene18	0.800710583	0.84368492	0.816866284	0.880887497	0.780227704	0.896405972	0.736441968	0.856851924	0.861346261	0.84297935	0.812209518	0.775003182	0.886819768	0.74181171	0.779680368	0.767313268	0.11521386	0.147876767	0.81728028	0.790169533	0.804284641	0.841327932	0.869623751	0.774153153	0.879064802	0.764475551	0.777057861	0	0.806976207	0.758992344	0.746633484	0.762247131	0.773739962	0.813520485	0.841890912	0.776831173	0.792157306	0.83254264	0.792558068	0.811010358	0.732533066	0.777453739	0.791769156	0.819338513	0.813028528	0.825227024	0.814716299	0.741737068	0.771008741
Gene19	0.750469667	0.80563136	0.80490437	0.795241612	0.849304803	0.72480696	0.866767055	0.848968487	0.823733054	0.755563414	0.750823442	0.70649636	0.83572216	0.766609241	0.833184975	0.750186629	0.792551319	0.747432463	0	0.752629411	0.7599769	0.803398127	0.795898623	0.787350256	0.817668075	0.816725221	0.750612383	0.831697447	0.828242678	0.770498601	0.844064013	0.771537379	0.757174687	0.736931742	0.7600779	0.845354394	0.831388518	0.82603083	0.742873013	0.847070441	0.813986836	0.752928418	0.829664648	0.813369478	0.760418704	0.822089172	0.759753702	0.730164272	0.76245488
Gene20	0	0.010767782	0	0.01134352	0.010325523	0	0.010964618	0	0.065705526	0	0	0.079986362	0.077393955	0.006339287	0	0.0303703	0.013699826	0	0	0	0	0.044897019	0.044212437	0.023883372	0	0	0.02275064	0	0.058293371	0	0.023844516	0.003563041	0.003490613	0	0	0.008371488	0.027401908	0	0.030287032	0.002363719	0	0	0.054819727	0.056508398	0.019705763	0	0.006739169	0	0.017633562
Gene21	0.815353625	0.902121524	0.798238827	0.750324142	0.830040616	0.819925948	0.753857563	0.788114557	0.78118703	0.757404571	0.815163937	0.758944766	0.807765631	0.792474852	0.746451109	0.736856201	0.855916715	0.77638644	0.804743568	0.767957992	0	0.753948456	0.025249569	0.809042319	0.872063893	0.846434248	0.764088434	0.764194688	0.806481668	0.828039896	0.847739912	0.78612167	0.804976594	0.751783038	0.791903992	0.769930548	0.802790684	0.783856004	0.794269552	0.744340571	0.759498186	0.821586814	0.842889221	0.83723393	0.766972832	0.83521837	0.78056292	0.795895783	0.825319876
Gene22	0.007033265	0.041169185	0.02409252	0	0.01956529	0	0.079793377	7.83E-04	0.054919235	0.10622787	0	0.082369898	0.049968375	0.017742033	0.069692778	0.046560743	0.015083363	0.038325254	0.027306046	0.043991479	0.813273917	0.085763833	0.790328588	0.119279665	0.09967764	0.079449388	0.083654769	0.0464061	0	0.03316523	0.026373336	0.03035569	0	0.038655679	0.075380146	0.069222199	0.039950601	0.002489161	0.040468091	0.027485595	0.044198004	0.015661875	0.141183225	0.03326085	0	0.115501403	0.134022905	0.06275605	0.03214242
Gene23	0.789815021	0.771075057	0.71669849	0.806270598	0.836405749	0.838996843	0.773797184	0.818152864	0.798637074	0.780035172	0.773564726	0.830367487	0.801786443	0.650280899	0.810627454	0.722757835	0.867043348	0.798295377	0.799535341	0.805548283	0.770068369	0.829676441	0	0.786841787	0.784417502	0.781708138	0.826919109	0.802477754	0.758768815	0.805014376	0.785755207	0.8391026	0.79345276	0.756628784	0.721492862	0.838010926	0.768066875	0.836211942	0.753901982	0.794415294	0.76537182	0.812293427	0.783928468	0.783734767	0.759860286	0.808347328	0.793410875	0.810385995	0.816053749
Gene24	0.816449636	0.789113654	0.744499998	0.783299555	0.763695892	0.803408089	0.760601328	0.849319776	0.836994038	0.712165615	0.783665422	0.807939173	0.794352984	0.891734451	0.768394172	0.759780574	0.728011477	0.794876955	0.859669462	0.787969975	0.824857214	0.838183018	0.724315388	0	0.792652046	0.77094507	0.777518656	0.744414862	0.702858152	0.7539609	0.789313676	0.815562809	0.735762608	0.828190582	0.710291415	0.828957154	0.840374177	0.769884472	0.796218398	0.806674591	0.765639208	0.834311969	0.740759077	0.725205584	0.828905953	0.811892537	0.770807376	0.765478063	0.858699896
Gene25	0.514497307	0.427564228	0.50939112	0.48388362	0.417941083	0.483842204	0.467221571	0.385356966	0.380780384	0.473689077	0.496657386	0.377540596	0.394715926	0.466559976	0.374436054	0.479498282	0.479943575	0.504133078	0.470175628	0.353875112	0.443038441	0.78848103	0.440980612	0.482973726	0	0.38418023	0.462058802	0.484336712	0.420703691	0.385890509	0.408778095	0.408669342	0.489350946	0.392158364	0.380173902	0.419316154	0.455376599	0.4320956	0.426800757	0.414023752	0.5016223	0.465671106	0.389778271	0.467676447	0.504650495	0.468199139	0.40749689	0.389480852	0.464546598
Gene26	0.380003892	0.388421521	0.410979126	0.438352764	0.43797555	0.478863738	0.441718641	0.444105159	0.436777283	0.417554727	0.396376917	0.470316768	0.398065326	0.371243494	0.410324388	0.436091256	0.324867679	0.418018195	0.399766452	0.384247821	0.370765803	0.357960427	0.76024743	0.303912733	0.451052656	0	0.362770386	0.424903012	0.414626855	0.438409398	0.466036997	0.359318988	0.415200651	0.401717992	0.43730797	0.480183425	0.392708136	0.414595002	0.42769129	0.418614517	0.464038571	0.372955315	0.401635733	0.440056015	0.433959402	0.478434387	0.374228798	0.389326272	0.459328306
Gene27	0.690139106	0.594011217	0.780492138	0.753168856	0.725769138	0.647525902	0.726582412	0.743775503	0.676823385	0.781371184	0.643439144	0.72109792	0.719328688	0.645627365	0.620332475	0.718417661	0.767441473	0.743137583	0.712285622	0.673552728	0.757849172	0.685052603	0	0.739018749	0.668681084	0.720988175	0.043553787	0.689887037	0.6519526	0.667290009	0.734930719	0.705847944	0.703936298	0.724843546	0.766622109	0.717561734	0.689975837	0.747382212	0.787469947	0.705890909	0.694126552	0.72188969	0.791401741	0.696293882	0.776549063	0.731362501	0.657481872	0.629299437	0.641845472
Gene28	0.784574365	0.77522534	0.769196842	0.780393761	0.79362112	0.857646063	0.766776391	0.795762823	0.795942959	0.791750643	0.819764531	0.723151159	0.775504739	0.812152955	0.82401304	0.807058407	0.787499318	0.737676531	0.839661531	0.772243925	0.853799719	0.740771652	0.792078071	0.745211673	0.812895535	0.761599096	0.77632082	0.037934328	0.83759891	0.79417579	0.772803151	0.786965516	0.831098156	0.815738567	0.747330985	0.869361459	0.825349473	0.797817962	0.746021287	0.750645101	0.7970569	0.75213184	0.854107891	0.797653323	0.795800909	0.767571531	0.789493068	0.919589226	0.779320167
Gene29	0.598781903	0.577443359	0.589524269	0.642112199	0.600593151	0.610736666	0.611979061	0.659250898	0.58955687	0.582899573	0.619795136	0.601948209	0.521720434	0.637137242	0.583168166	0.580916737	0.47683859	0.660117557	0.586650411	0.637262682	0.713467006	0.044282837	0.802241917	0.609420521	0.569707004	0.654840249	0.657486295	0.435969574	0.075064755	0.566117816	0.574534477	0.580174078	0.59474099	0.623788429	0.631267985	0.64780573	0.617234041	0.755530667	0.602107789	0.530067971	0.585539394	0.540162334	0.635055002	0.626727524	0.575232806	0.584003133	0.563237862	0.574185814	0.562662428
Gene30	0.785549666	0.81221901	0.748566665	0.74755208	0.803707143	0.772514946	0.769730106	0.799483504	0.779858171	0.790129706	0.790603613	0.798275051	0.744364288	0.727380518	0.853238121	0.780561748	0.761465069	0.802345499	0.831548416	0.80564074	0.762121941	0.774117172	0.100390097	0.844126184	0.827380767	0.800211539	0.83793794	0.742162997	0.858619219	0	0.823855675	0.850146355	0.72946967	0.828778545	0.806800241	0.758649406	0.722684649	0.80600044	0.807365044	0.697392969	0.832140954	0.79507969	0.830300343	0.721981523	0.741468287	0.771144707	0.815286416	0.76827916	0.808733029
Gene31	0.756948005	0.86363274	0.702678111	0.792782692	0.755651367	0.773070797	0.824219431	0.818202399	0.741494876	0.778578922	0.690690036	0.739422102	0.714838371	0.811741862	0.790862632	0.795100341	0.777856093	0.794479597	0.775428243	0.78580756	0.782475336	0.04911141	0.774733218	0.857241846	0.744865518	0.719379407	0.803476374	0.739876104	0.79472466	0.825353727	0.067348248	0.775987455	0.769666041	0.736136364	0.757615219	0.705535449	0.804164242	0.766223389	0.737110149	0.68380512	0.769651448	0.777452424	0.778041035	0.749365221	0.777110448	0.769039396	0.724006546	0.789393125	0.85901214
Gene32	0.646571001	0.706319684	0.696960107	0.703339818	0.744855968	0.724077542	0.675523927	0.707082968	0.710684283	0.714377447	0.678823329	0.665254728	0.681675492	0.735969859	0.6483641	0.714398665	0.677378656	0.741728484	0.778987964	0.742424221	0.678114258	0.639803979	0.763095562	0.637215573	0.642000418	0.70528334	0.694165164	0.067660527	0.753948093	0.75328749	0.653965785	0.078119161	0.710189095	0.713769535	0.703303773	0.700712645	0.763066937	0.681516004	0.718463372	0.724452971	0.630216626	0.757393822	0.792942722	0.766536945	0.678636687	0.68659361	0.764854499	0.702878666	0.670253559
Gene33	0.715404463	0.652777995	0.70014171	0.653591266	0.658279351	0.624697899	0.698666579	0.720649696	0.646213683	0.652958516	0.637647806	0.696606324	0.685882469	0.791588304	0.675893036	0.729090101	0.691124386	0.709010925	0.753318694	0.691717448	0.078564339	0.845821955	0.03390804	0.637584907	0.675214416	0.651736431	0.745447272	0.747425336	0.660261714	0.678198193	0.723228676	0.703753759	0.04489613	0.642881825	0.656643228	0.686806479	0.711147865	0.805359507	0.656935167	0.670336575	0.766009077	0.680955647	0.693978857	0.641858003	0.697394479	0.71680062	0.668924317	0.648731252	0.715095444
Gene34	0.477072185	0.550351792	0.482590182	0.473342515	0.490403421	0.498792282	0.483003363	0.477116613	0.43855605	0.496295848	0.500687177	0.588445495	0.433561487	0.506793251	0.554806931	0.540507985	0.634294147	0.452772699	0.552080959	0.531670605	0.420728636	0.848331553	0.422033587	0.506456179	0.474973495	0.526994962	0.475295896	0.605535633	0.541157908	0.510515398	0.554809699	0.551467459	0.469393825	0	0.446485493	0.46061634	0.495836774	0.297157233	0.48499016	0.44906544	0.576989146	0.45679036	0.591712184	0.412743907	0.541231536	0.490496044	0.567840183	0.554459129	0.444049471
Gene35	0.112891641	0.13285245	0.128223091	0.087745433	0.159214505	0.157764911	0.074979367	0.146842566	0.083454659	0.029398364	0.119936832	0.093855376	0.179311937	0.114231597	0.140243501	0.083366227	0.089704239	0.098504485	0.118807944	0.142046358	0.817654292	0.061432472	0.802521569	0.202648373	0.147774273	0.152601766	0.172336141	0.065437863	0.152248231	0.119204829	0.142648335	0.061806148	0.072648127	0.102309876	0	0.107999134	0.113105773	0.019450649	0.116249526	0.11300968	0.081758142	0.125095586	0.139789007	0.108888	0.185427571	0.16069529	0.149335062	0.109778701	0.164000683
Gene36	0.405526215	0.37420594	0.420133866	0.387715963	0.377218389	0.521421693	0.417436569	0.358422774	0.382222383	0.406363524	0.466474839	0.51503574	0.420712572	0.464131275	0.437006258	0.427975503	0.398694155	0.434750143	0.397827526	0.411619789	0.391326104	0.448259491	0.829965413	0.382679964	0.436566927	0.454992137	0.430408483	0.373952827	0.429324958	0.485897176	0.476770974	0.378727815	0.488500104	0.435032123	0.435087026	0	0.475164826	0.435949507	0.429757794	0.356213819	0.383579981	0.457471901	0.405534754	0.354618198	0.406749058	0.421665021	0.410051373	0.447819865	0.429276026
Gene37	0.237235914	0.278349486	0.21751431	0.28936892	0.222138707	0.199948032	0.258188665	0.336259891	0.259427417	0.272379332	0.330481054	0.279374546	0.218841508	0.300546427	0.311302491	0.225246449	0.225219088	0.307498177	0.206190897	0.28877158	0.445409266	0.289219733	0.488638501	0.309540113	0.262194546	0.181396903	0.213587449	0.247712504	0.270407962	0.265469561	0.176211222	0.292620763	0.244288423	0.247833739	0.289450627	0.263168601	0	0.303812432	0.261811964	0.291551111	0.292414829	0.236055465	0.306926813	0.643509679	0.354449973	0.274520627	0.26641765	0.31187026	0.22484108
Gene38	0.448545563	0.446990141	0.547708792	0.465237715	0.52615625	0.524205092	0.568456323	0.461935411	0.542424217	0.490493783	0.557341472	0.529608505	0.528868417	0.440246049	0.511198334	0.470257551	0.817280346	0.472553231	0.520586865	0.538764786	0.495952119	0.812941914	0.483330416	0.550274781	0.500151909	0.524409228	0.476978288	0.809548607	0.478351475	0.452135593	0.444104459	0.595316346	0.520911052	0.450064482	0.496054759	0.410482516	0.491685366	0	0.522907433	0.465541839	0.541760349	0.559214797	0.45786682	0.50054428	0.443644461	0.548941072	0.472402077	0.589228488	0.429359748
Gene39	0.393108068	0.430761794	0.421128186	0.412712108	0.433812197	0.472558036	0.431009477	0.437603153	0.40875315	0.450799733	0.358827661	0.392988419	0.355221792	0.399339358	0.426560234	0.33449878	0.403412401	0.418159893	0.351840418	0.390458226	0.454195494	0.383075151	0.325036962	0.41950353	0.445624206	0.442524762	0.422416792	0.493996664	0.438838911	0.35019649	0.452412772	0.398565127	0.414726439	0.383712681	0.443591446	0.413841616	0.398983647	0.813363474	0.028359578	0.438328737	0.347855804	0.302814302	0.410238998	0.390681331	0.457001136	0.369380083	0.454655331	0.491896573	0.387305831
Gene40	0.455315485	0.497455763	0.496312268	0.401153485	0.331311865	0.424786811	0.406470949	0.387669786	0.470838867	0.418192553	0.422219432	0.420397565	0.42847747	0.353838147	0.382653105	0.410828109	0.434046875	0.415410963	0.446922489	0.421836431	0.484288062	0.443694238	0.458699741	0.353090824	0.336619392	0.417727452	0.424274068	0.374807361	0.490291393	0.44422469	0.395355331	0.368665705	0.380767794	0.444319089	0.457399096	0.432147618	0.481491672	0.764797981	0.428794186	0	0.479465186	0.375043916	0.436762284	0.381302942	0.467871542	0.475160894	0.384577351	0.393823134	0.434534739
Gene41	0.144549017	0.178575405	0.12173135	0.184265193	0.20556983	0.208368867	0.139078541	0.173592654	0.200669706	0.136939367	0.240926395	0.140922527	0.161108329	0.155249181	0.292143022	0.190643537	0.185716326	0.244282615	0.154016716	0.177207914	0.183186429	0.214176136	0.177649749	0.2152583	0.191333039	0.196142909	0.130008425	0.231010671	0.203179969	0.173245312	0.149678771	0.238725467	0.178301815	0.157723684	0.170273	0.20375775	0.237852086	0.752572066	0.162306694	0.165479492	0	0.211998265	0.189630367	0.170309808	0.149740547	0.171242568	0.224018242	0.225703213	0.188961928
Gene42	0.439195785	0.482742827	0.436472269	0.492202341	0.572201434	0.474216862	0.492419495	0.50150535	0.519115993	0.428472978	0.390562013	0.426720974	0.486391511	0.415044456	0.504660399	0.447475952	0.471720875	0.525858638	0.462199021	0.526954208	0.510553141	0.44762551	0.440278102	0.493355298	0.437905606	0.429051022	0.464300691	0.391333092	0.495484031	0.436708581	0.466851004	0.477408027	0.535169004	0.440725883	0.441822648	0.389374107	0.474827064	0.789172446	0.450916949	0.407987848	0.423155012	0.001863994	0.480255681	0.409160421	0.480517411	0.479363826	0.492155726	0.475141349	0.395513799
Gene43	0.364046758	0.361108593	0.281420428	0.407540879	0.41383735	0.413086997	0.370241473	0.414050217	0.354952015	0.360445643	0.407566223	0.362359051	0.388557134	0.401203047	0.326843842	0.355654382	0.403935543	0.3887891	0.403896184	0.287174115	0.328458648	0.403510367	0.363501726	0.359199243	0.341218753	0.300321467	0.377464506	0.411793318	0.343307002	0.385168046	0.400385282	0.377696967	0.378344364	0.351571405	0.368946089	0.31667795	0.427508164	0.083142248	0.395447226	0.366533464	0.398512489	0.289182533	0.023043725	0.279854627	0.401020014	0.416831575	0.371977016	0.391025832	0.366886003
Gene44	0.447383979	0.420583093	0.407566361	0.512695168	0.425780329	0.399280742	0.458378052	0.359561529	0.394147209	0.425982799	0.396832652	0.42472514	0.399553324	0.417068928	0.392667932	0.387370712	0.420229578	0.453893634	0.406597923	0.428551077	0.063193634	0.391371206	0.11312768	0.522850423	0.391305731	0.435005784	0.469923788	0.408358472	0.364565829	0.479610579	0.361080011	0.418185019	0.339546571	0.467435944	0.375790419	0.437889309	0.450573923	0.40882872	0.385228345	0.4545895	0.373672598	0.442277629	0.41299062	0.086084283	0.391046517	0.381313239	0.388850572	0.408309746	0.382526226
Gene45	0.704385403	0.753472499	0.808935515	0.79954088	0.774784114	0.796424374	0.792091663	0.716862058	0.766528193	0.771379987	0.81115912	0.850859301	0.881673959	0.7861165	0.776589087	0.832514114	0.709359719	0.888127998	0.842485529	0.831856684	0.839398564	0.818445501	0.726653432	0.748989166	0.802340268	0.815983364	0.81468394	0.781726237	0.805613254	0.826971091	0.798203897	0.844433973	0.749109389	0.741968844	0.783879027	0.824438041	0.706238461	0.842927424	0.789737325	0.709418438	0.758805925	0.783343143	0.781327761	0.759124586	0.030016021	0.707192255	0.773666916	0.825044054	0.818719465
Gene46	0.023906465	0	0.013010222	0	0	0.06678289	0	0.045938372	0.046151356	0.008039237	0	0.089858737	0	0	0	0	0	0.006087903	3.94E-04	0.005219674	0	0.011830869	0.00982396	0.025343577	0.011618469	0.055947619	0	0.069197269	0	0.023654478	0.00638737	0.02184766	2.96E-04	0.043043893	0	0.020574207	0.07400247	0.765862436	0.029756971	0.037287164	0	0.003368361	0.040027774	0.092806139	0	0.020213291	0.022507916	0	0.062772049
Gene47	0.350269847	0.371582932	0.401109325	0.305145364	0.374532112	0.449518892	0.345971609	0.429888737	0.400027644	0.378259463	0.419396153	0.376017934	0.370700791	0.466226233	0.361351249	0.424642163	0.406999793	0.409317079	0.357356354	0.425287395	0.382824088	0.409362857	0.403603343	0.345176351	0.365003669	0.427806456	0.431125678	0.430880131	0.407487324	0.359659456	0.351646743	0.35592625	0.480688167	0.349531795	0.376822697	0.344174082	0.463295669	0.03265212	0.385176232	0.330336511	0.41247496	0.458291929	0.411163313	0.381166855	0.383115115	0.446183903	0	0.37270526	0.436094225
Gene48	0.399774073	0.413685106	0.461023307	0.363291998	0.430517904	0.390106086	0.372954437	0.384077725	0.352135864	0.431110873	0.424166138	0.477597733	0.348978068	0.408566006	0.39710103	0.352185253	0.458052726	0.409606032	0.416200269	0.375642073	0.387838736	0.330233492	0.101026916	0.406040625	0.432634327	0.388367347	0.40807096	0.390263245	0.464041455	0.458317747	0.447706018	0.338386923	0.41448236	0.410253296	0.382310349	0.374744714	0.449497622	0.363691413	0.39298624	0.422602857	0.385524191	0.350102962	0.41486766	0.420588544	0.371341045	0.3545426	0.440522479	0	0.399989307
Gene49	0.435544666	0.43488129	0.372754552	0.418264957	0.394892864	0.395619701	0.351457085	0.311856036	0.420194197	0.34238309	0.370865408	0.364892813	0.388796638	0.348304726	0.401114069	0.362454556	0	0.339197084	0.357480444	0.383795553	0.335008199	0.427381211	0.283130546	0.344697498	0.384896181	0.452310256	0.418574999	0.112363625	0.358805495	0.436132077	0.37353952	0.411680522	0.382737745	0.334557888	0.354169964	0.364364089	0.399459413	0.379481107	0.432979397	0.40195892	0.424124129	0.355850421	0.373300986	0.313956805	0.316414491	0.369922021	0.374973125	0.305828893	0.03319343
Gene50	0.826927846	0.79785593	0.864311785	0.730729997	0.747034385	0.808736486	0.751708154	0.807432486	0.86075833	0.762091239	0.723576057	0.830024509	0.71886689	0.814769094	0.759688767	0.789500168	0.796216084	0.822959596	0.841444821	0.896801673	0.72539235	0.888724909	0.756314702	0.701807362	0.734909868	0.860099078	0.819239907	0.804556631	0.83964613	0.730230258	0.821088136	0.756701715	0.784972531	0.761803745	0.770935501	0.797863741	0.836133594	0.853490091	0.771876561	0.73555828	0.831575371	0.852894115	0.77357877	0.829923127	0.752621979	0.76353409	0.74481217	0.827105154	0.838555424
[truncated: 1 more columns]
