# Supplementary material for: CMIP: a software package capable of reconstructing genome-wide regulatory networks using gene expression data
Source: BMC Bioinformatics. 2016 Dec 23;17(Suppl 17):535. doi: 10.1186/s12859-016-1324-y (PMC5260056; doi:10.1186/s12859-016-1324-y)
Supplement: Additional file 1: — S1- CMIP_code.zip: source codes of the CMIP software package. (ZIP 46 kb) [file 12859_2016_1324_MOESM1_ESM.zip › code/readme.txt]

##################################################################################################################
&CopyRight 2015-2017 (CAS-MPG Partner Institute for Computational Biology)  
Permission is hereby granted, free of charge, to any person obtaining a copy of this software and associated documentation files (the "Software"), to deal in the Software without restriction, including without limitation the rights to use, copy, modify, merge, publish, distribute, sublicense, and/or sell copies of the Software, and to permit persons to whom the Software is furnished to do so, subject to the following conditions: The above copyright notice and this permission notice shall be included in all copies or substantial portions of the Software. 
THE SOFTWARE IS PROVIDED "AS IS", WITHOUT WARRANTY OF ANY KIND, EXPRESS OR IMPLIED, INCLUDING BUT NOT LIMITED TO THE WARRANTIES OF MERCHANTABILITY, FITNESS FOR A PARTICULAR PURPOSE AND NONINFRINGEMENT. IN NO EVENT SHALL THE AUTHORS OR COPYRIGHT HOLDERS BE LIABLE FOR ANY CLAIM, DAMAGES OR OTHER LIABILITY, WHETHER IN AN ACTION OF CONTRACT, TORT OR OTHERWISE, ARISING FROM, OUT OF OR IN CONNECTION WITH THE SOFTWARE OR THE USE OR OTHER DEALINGS IN THE SOFTWARE. 
##################################################################################################################


The CMIP software is designed for gene regulatory network reconstruction at a genome level.
For the CMIP algorithm,  codes of CPU and GPU version are provided. 

The CMIP software is free for academic users. If you are a commercial user, please tontact us before using the software.


Requirement of the CMIP software
1. please use the software under the Unix/linux operating system;
The software is tested in the Unix/linux operating system, and we are not sure its performance in the windows and MAC operating system;

2. gcc version 4.2+, supported with OpenMP framework 

3. R software version 2.10+

4. CUDA version 6.0+

5. NVIDIA GPU cards  
we recommend to use GPU cards designed with the kepler framework, such as Tesla K20, Tesla K40 cards


Compilation of the source codes
1 files in the CMIP software
(a) readme.txt - this file, instruction of the CMIP software;
(b) src directory - source codes;
(c) data_example directory - example data and test directory; 


2 for the CPU version codes (CMIP program)
(a) go into the src directory, compiling source codes with followed command : make -f Makefile_CMIP
(b) in default, 5 * 5 = 25 threads were used in the CMIP program, you can specify number of threads based on capbility of local computing server through modify the variable "omp_number" in the program CMIP.cpp (line 25) before compilation;
 

3 for the GPU version codes (CMIP_CUDA program)
(b) modify the variable "CUDA_PATH" parameter (Makefile_CMIPCUDA) based on local CUDA installation path. In default, it is "/usr/local/cuda"
(a) go into the src directory, compiling source codes with followed command : make -f Makefile_CMIPCUDA 
(c) the program can detect GPU number automatically, and then 4 fold CPU threads were specified to the program; you can specify number of threads based on capbility of local computing server through modify the variable "fold" in the program CMIP.cu (line 30) before compilation;


Usage of the CMIP and CMIP_CUDA program. Please note that the script threshold5.R should be kept in same directory of these programs
(a) for the CPU version program
CMIP arg1 arg2 arg3 arg4 [arg5]
for example: CMIP example1.txt no . 1 

(b) for the GPU version program
CMIP_CUDA  arg1 arg2 arg3 arg4 [arg5] 
for example: CMIP_CUDA example1.txt no . 1 

instruction of arguments
arg1 - a string of path for the input file, that containe gene expresssion values under different experimental conditions, a table header is requried ;
arg2 - a instruction string, should be 'yes' or 'no', describe format of the inputfile, specify wether row of expression table is gene or not ;
arg3 - a string of path for output directory, specify where output files are stored (a dot('.') symbol stand for current directory) ;
arg4 - a instruction string, should be '0' or '1', specify the order parameter of used in the CMIP/CMIP_CUDA  program, 0 - used for the mutual information (MI) measurement, 1 - used for the conditional mutual information (CMI) measurement; 
arg5 - optional, a numeric cutoff. By default, an appropriate cutoff of interaction will be determined by the program automatically. alternatively, you can specify a fixed one. 

example1.txt - an example inputfile (the column is gene)
example2.txt - an example inputfile (the row is gene)


Test the software
(a) go into the src directory and then compile the software (make -f Makefile_CMIP; make -f Makefile_CMIPCUDA)

(b-1) running the CMIP algorithm (./CMIP ../data_example/example1.txt no ../data_example/test1 1)
(c-1) check result files in the data_example/test1 directory (Relation-0.txt, Relation-1.txt, Value-0.txt, Value-1.txt, threshold-plot.pdf, threshold.txt) 

(b-2) running the CMIP_CUDA algorithm (./CMIP_CUDA ../data_example/example2.txt yes ../data_example/test2 1)
(c-2) check result files in the data_example/test2 directory (Relation-0.txt, Relation-1.txt, Value-0.txt, Value-1.txt, threshold-plot.pdf, threshold.txt)


explanation of result files
(a) Relation-*.txt -- file recorded relationship between gene pairs;
(b) Value-*.txt -- file recorded interaction value of gene pairs (commonly when the value is over the threshold, corresponding relationship between gene pair is defined 1);
(c) threshold-*.pdf -- plot of threshold determination;
(d) threshold-*.txt -- file recorded threshold value;

 


  
