# Supplementary material for: CMIP: a software package capable of reconstructing genome-wide regulatory networks using gene expression data
Source: BMC Bioinformatics. 2016 Dec 23;17(Suppl 17):535. doi: 10.1186/s12859-016-1324-y (PMC5260056; doi:10.1186/s12859-016-1324-y)
Supplement: Additional file 1: — S1- CMIP_code.zip: source codes of the CMIP software package. (ZIP 46 kb) [file 12859_2016_1324_MOESM1_ESM.zip › code/src/CMIP.cpp]

/* 
 * File:   CMIP.cpp
 * Author: gyzheng
 *
 * Created on 2015/11/28, pm 12:15
 */

#include <iostream>
#include <fstream>
#include <sstream>
#include <stdexcept>
#include <exception>
#include <omp.h>
#include <vector>
#include <math.h>
#include <cstdlib>
#include <time.h>
#include <string.h>
#include "common.h"


using namespace std;

//specify CPU threads
int omp_number = 5;
int omp2 = omp_number * omp_number;

/* get mean for each column */
void getMean(double **data1, int colNum, int rowNum, double *data2) {
    //double *data2 = new double[colNum];
    for (int x = 0; x < colNum; x++) {
        double sum = 0.00;
        for (int y = 0; y < rowNum; y++) {
            sum = sum + data1[y][x];
        }
        data2[x] = sum / rowNum;
    }
}

/* transpose a matrix */
void getTran1(double **data1, int colNum, int rowNum, double **data2) {
    //double **data = create2a(colNum, rowNum);
    for (int k = 0; k < colNum; k++) {
        for (int l = 0; l < rowNum; l++) {
            data2[k][l] = data1[l][k];
        }
    }
}

/* combine two 1 dimension matrix by row */
void getTran2(double *data1, double *data2, int colNum, double **data) {
    //double **data = create2a(2, colNum);
    for (int k = 0; k < colNum; k++) {
        data[0][k] = data1[k];
        data[1][k] = data2[k];
    }
}

/* combine two 1 dimension matrix by column */
void getTran3(double *data1, double *data2, int rowNum, double **data) {
    //double **data = create2a(rowNum, 2);
    for (int k = 0; k < rowNum; k++) {
        data[k][0] = data1[k];
        data[k][1] = data2[k];
    }
}

/* combine two matrix by column  */
void getTran4(double *data1, double **data2, int rowNum, int data2colNum, double **data) {
    //double **data = create2a(rowNum, (1 + data2colNum));
    for (int k = 0; k < rowNum; k++) {
        data[k][0] = data1[k];
        for (int i = 0; i < data2colNum; i++) {
            data[k][i + 1] = data2[k][i];
        }
    }
}

/* combine three matrix by column  matrix1 and matrix2 contain only 1 column */
void getTran5(double *data1, double *data2, double **data3, int rowNum, int data3colNum, double **data) {
    //double **data = create2a(rowNum, (1 + 1 + data3rowNum));
    for (int k = 0; k < rowNum; k++) {
        data[k][0] = data1[k];
        data[k][1] = data2[k];
        for (int i = 0; i < data3colNum; i++) {
            data[k][i + 2] = data3[k][i];
        }
    }
}

/* combine three matrix by column , matrix1,matrix2, and matrix 3 contain only 1 column */
void getTran6(double *data1, double *data2, double *data3, int rowNum, double** data) {
    //double** data = create2a(rowNum, (1 + 1 + 1));
    for (int k = 0; k < rowNum; k++) {
        data[k][0] = data1[k];
        data[k][1] = data2[k];
        data[k][2] = data3[k];
    }
}

/* calculate covarience matrix */
void getCov(double **data1, int colNum, int rowNum, double **data) {
    //double **data = create2a(colNum, colNum);
    double *u = create1a(colNum);
    getMean(data1, colNum, rowNum, u);

    for (int i = 0; i < colNum; i++) //rows of the cvMatrix
    {
        for (int j = 0; j < colNum; j++) //cols of the cvMatrix
        {
            double temp = 0.0;
            for (int z = 0; z < rowNum; z++) //compare all rows 
            {
                temp += (data1[z][i] - u[i]) * (data1[z][j] - u[j]);
            }
            data[i][j] = temp / (rowNum - 1);
        }
    }
    del1(u);
}

/* get covariance for only 1 dimension matrix, return matrix */
void getCov1(double *v1, int rowNum, double **data) {
    double **data1 = create2a(rowNum, 2);
    getTran3(v1, v1, rowNum, data1);
    //double **data = create2a(2, 2);
    getCov(data1, 2, rowNum, data);
    del2(data1, rowNum);
}

/* a - matrix, n - order of matrix (>=1) */
double Deter(double **a, int n) {
    int i, j, j1, j2;
    double det = 0.00;

    if (n < 1) {
        cout << "for determinant calculation, the order of a matrix should greater than 1" << endl;
    } else if (n == 1) {
        det = a[0][0];
    } else if (n == 2) {
        det = a[0][0] * a[1][1] - a[1][0] * a[0][1];
    } else if (n > 2) {
        for (j1 = 0; j1 < n; j1++) {//calculate the determination based on the first row of the matrix
            double **m = create2a((n - 1), (n - 1)); //reduce the matrix
            for (i = 1; i < n; i++) {
                j2 = -1;
                for (j = 0; j < n; j++) {
                    if (j == j1)
                        continue;
                    m[i - 1][++j2] = a[i][j];
                }
            }
            det = det + pow(-1.0, 0.0 + j1) * a[0][j1] * Deter(m, n - 1);
            del2(m, n - 1);

        }
    }
    return det;
}

/* get the determinat without recursive process */
double Deter1(double **a, int n) {
    int i, j, k, sign = 0;
    double det = 0.0;

    if (n < 1) {
        cout << "for determinant calculation, the order of a matrix should greater than 1" << endl;
    } else if (n == 1) {
        det = a[0][0];
    } else if (n == 2) {
        det = a[0][0] * a[1][1] - a[1][0] * a[0][1];
    } else if (n > 2) {
        det = 1.0;
        double t;

        double** b = create2a(n, n); //local copy of the source matrix
        for (i = 0; i < n; i++)
            for (j = 0; j < n; j++)
                b[i][j] = a[i][j];

        for (i = 0; i < n; i++) {// row index 
            if (zero(b[i][i])) {// judge wether the b[i][i] is equal to 0
                for (j = i + 1; j < n; j++)// row index, find a row whose element of [j][i] is not equal to 0
                    if (!(zero(b[j][i])))
                        break;
                if (j == n)
                    return 0.0;

                for (k = i; k < n; k++) {//columen index, change the i, j row
                    t = b[i][k];
                    b[i][k] = b[j][k];
                    b[j][k] = t;
                }
                sign++; // when change occur, modify the sign
            }
            det *= b[i][i];

            for (k = i + 1; k < n; k++)//column index
                b[i][k] /= b[i][i];
            for (j = i + 1; j < n; j++)//row index
                for (k = i + 1; k < n; k++)//column index
                    b[j][k] -= b[j][i] * b[i][k];
        }
        del2(b, n);

        if (sign % 2 == 1)
            det = -det;
    }
    return det;
}

/* get expression information for a specific gene */
void get1gene(double **data, int rowNum, int colIndex, double *gene1) {
    for (int x = 0; x < rowNum; x++) {
        gene1[x] = data[x][colIndex];
    }
}

/* get expression information for X specific genes */
void getXgene(double** data, int rowNum, int ncols, int* colpos, double** gene2) {
    for (int x = 0; x < ncols; x++) {
        int colpos1 = colpos[x]; // get the column index
        for (int x1 = 0; x1 < rowNum; x1++) {
            gene2[x1][x] = data[x1][colpos1];
        }
    }
}

/* 0-order CMI algorithm, actualy it is the mutual information algorithm */
double cmi_0(double *v1, double *v2, int rowNum) {
    double cmiv = 0.00;
    double c1 = 0.00;
    double c2 = 0.00;
    double c3 = 0.00;

    double **d1 = create2a(2, 2);
    getCov1(v1, rowNum, d1);
    c1 = Deter1(d1, 1);
    del2(d1, 2);

    double **d2 = create2a(2, 2);
    getCov1(v2, rowNum, d2);
    c2 = Deter1(d2, 1);
    del2(d2, 2);

    double **d3 = create2a(rowNum, 2);
    getTran3(v1, v2, rowNum, d3);
    double **d33 = create2a(2, 2);
    getCov(d3, 2, rowNum, d33);
    c3 = Deter1(d33, 2);
    del2(d3, rowNum);
    del2(d33, 2);


    //c1 = Deter1(getCov1(v1, colNum), 1);
    //c2 = Deter1(getCov1(v2, colNum), 1);
    //c3 = Deter1(getCov(getTran3(v1, v2, colNum), 2, colNum), 2);

    if (!zero(c3))
        cmiv = 0.5 * log((c1 * c2) / c3);
    else
        cmiv = 0.0; //when the value of CMI algorithm can not be calculated, it is assigned 0.

    if (isnan(cmiv))
        cmiv = 0.0;

    return cmiv;

}

/* 1-order CMI algorithm */
double cmi_1(double *v1, double *v2, double *v3, int rowNum) {
    double cmiv = 0.00;
    double c1 = 0.00;
    double c2 = 0.00;
    double c3 = 0.00;
    double c4 = 0.00;

    double **t1 = create2a(rowNum, 2);
    getTran3(v1, v3, rowNum, t1);
    double **t11 = create2a(2, 2);
    getCov(t1, 2, rowNum, t11);
    c1 = Deter1(t11, 2);
    del2(t1, rowNum);
    del2(t11, 2);

    double **t2 = create2a(rowNum, 2);
    getTran3(v2, v3, rowNum, t2);
    double **t22 = create2a(2, 2);
    getCov(t2, 2, rowNum, t22);
    c2 = Deter1(t22, 2);
    del2(t2, rowNum);
    del2(t22, 2);

    double **t3 = create2a(2, 2);
    getCov1(v3, rowNum, t3);
    c3 = Deter1(t3, 1);
    del2(t3, 2);

    double** t4 = create2a(rowNum, (1 + 1 + 1));
    getTran6(v1, v2, v3, rowNum, t4);
    double **t44 = create2a(3, 3);
    getCov(t4, 3, rowNum, t44);
    c4 = Deter1(t44, 3);
    del2(t4, rowNum);
    del2(t44, 3);


    //c1 = Deter1(getCov(getTran3(v1, v3, colNum), 2, colNum), 2);
    //c2 = Deter1(getCov(getTran3(v2, v3, colNum), 2, colNum), 2);
    //c3 = Deter1(getCov1(v3, colNum), 1);
    //c4 = Deter1(getCov(getTran6(v1, v2, v3, colNum), 3, colNum), 3);

    if ((!zero(c3)) && (!zero(c4)))
        cmiv = 0.5 * log(c1 / c3 * c2 / c4);
    else
        cmiv = 0.0; //when the value of CMI algorithm can not be calculated, it is assigned 0.

    if (isnan(cmiv))
        cmiv = 0.0;

    return cmiv;

}

/* 2 and 3-order CMI algorithm */
double cmi_2(double *v1, double *v2, double **v3, int rowNum, int v3colNum) {
    double cmiv = 0.00;
    double c1 = 0.00;
    double c2 = 0.00;
    double c3 = 0.00;
    double c4 = 0.00;

    double **tm1 = create2a(rowNum, (1 + v3colNum));
    getTran4(v1, v3, rowNum, v3colNum, tm1);
    double **tm11 = create2a((1 + v3colNum), (1 + v3colNum));
    getCov(tm1, (1 + v3colNum), rowNum, tm11);
    c1 = Deter1(tm11, (1 + v3colNum));
    del2(tm1, rowNum);
    del2(tm11, (1 + v3colNum));

    double **tm2 = create2a(rowNum, (1 + v3colNum));
    getTran4(v2, v3, rowNum, v3colNum, tm2);
    double **tm22 = create2a((1 + v3colNum), (1 + v3colNum));
    getCov(tm2, (1 + v3colNum), rowNum, tm22);
    c2 = Deter1(tm22, (1 + v3colNum));
    del2(tm2, rowNum);
    del2(tm22, (1 + v3colNum));

    //double **tm3 = create2a(rowNum, v3colNum);
    //getTran1(v3, rowNum, v3colNum, tm3);
    double **tm33 = create2a(v3colNum, v3colNum);
    getCov(v3, v3colNum, rowNum, tm33);
    c3 = Deter1(tm33, v3colNum);
    //del2(tm3, rowNum);
    del2(tm33, v3colNum);

    double **tm4 = create2a(rowNum, (1 + 1 + v3colNum));
    getTran5(v1, v2, v3, rowNum, v3colNum, tm4);
    double **tm44 = create2a((1 + 1 + v3colNum), (1 + 1 + v3colNum));
    getCov(tm4, (1 + 1 + v3colNum), rowNum, tm44);
    c4 = Deter1(tm44, (1 + 1 + v3colNum));
    del2(tm4, rowNum);
    del2(tm44, (1 + 1 + v3colNum));

    //c1 = Deter1(getCov(getTran4(v1, v3, colNum, v3rowNum), (1 + v3rowNum), colNum), (1 + v3rowNum));
    //c2 = Deter1(getCov(getTran4(v2, v3, colNum, v3rowNum), (1 + v3rowNum), colNum), (1 + v3rowNum));
    //c3 = Deter1(getCov(getTran1(v3, colNum, v3rowNum), v3rowNum, colNum), v3rowNum);
    //c4 = Deter1(getCov(getTran5(v1, v2, v3, colNum, v3rowNum), (1 + 1 + v3rowNum), colNum), (1 + 1 + v3rowNum));

    if ((!zero(c3)) && (!zero(c4)))
        cmiv = 0.5 * log(c1 / c3 * c2 / c4);
    else
        cmiv = 0.0; //when the value of CMI algorithm can not be calculated, it is assigned 0.

    if (isnan(cmiv))
        cmiv = 0.0;

    return cmiv;

}

/* print the result information */
void print(int** result, double** Gval, int geneNum, int roundNum, vector<string> genes, string dir) {

    string filename1, filename2;
    stringstream ss;
    ss << roundNum;
    filename1 = dir + "/Relation-" + ss.str() + ".txt";
    filename2 = dir + "/Value-" + ss.str() + ".txt";

    ofstream ofs1;
    ofs1.open(filename1.c_str());
    ofstream ofs2;
    ofs2.open(filename2.c_str());

    for (int x = 0; x < (geneNum - 1); x++) {
        for (int y = x + 1; y < geneNum; y++) {
            ofs1 << genes[x] << "\t" << genes[y] << "\t" << result[x][y] << "\n";
            ofs2 << genes[x] << "\t" << genes[y] << "\t" << Gval[x][y] << "\n";
        }
    }
    ofs1.close();
    ofs2.close();

}

double print1(int** result, double** Gval, int geneNum, int roundNum, vector<string> genes, string dir) {
    string f1, f2, f3, f4;
    stringstream ss;
    ss << roundNum;
    f1 = dir + "/Value-" + ss.str() + ".txt";
    f2 = dir + "/threshold-plot.pdf";
    f3 = dir + "/threshold.txt";

    /* print score of conditional mutuanl information between genes */
    ofstream ofs1;
    ofs1.open(f1.c_str());

    for (int x = 0; x < (geneNum - 1); x++) {
        for (int y = x + 1; y < geneNum; y++) {
            ofs1 << genes[x] << "\t" << genes[y] << "\t" << Gval[x][y] << "\n";
        }
    }
    ofs1.close();

    /* call R script to find the right threshold */
    stringstream ss1;
    ss1 << geneNum;
    string command;
    if (roundNum == 0) {
        cout << "the threshold determination method is start ..." << endl;
        command = "Rscript threshold5.R " + f1 + " " + f2 + " " + f3 + " " + ss1.str();
        system(command.c_str());
        cout << "the threshold determination method is finished." << endl;
    }

    double my_lambda = 0.01;
    ifstream infile1;
    infile1.open(f3.c_str());
    string my_line;
    if (!infile1) {
        cerr << "Error! Fail to open file \"" << f3 << "\" !" << endl;
        exit(-1);
    } else {
        getline(infile1, my_line);
        istringstream iss(my_line);
        iss >> my_lambda;
    }
    infile1.close();


    /* use the threshold to correct relations between genes */
    for (int x = 0; x < (geneNum - 1); x++) {
        for (int y = x + 1; y < geneNum; y++) {
            if (Gval[x][y] < my_lambda) {
                result[x][y] = 0;
                result[y][x] = 0;
            } else {
                result[x][y] = 1;
                result[y][x] = 1;
            }
        }
    }

    /* print relations between genes */
    f4 = dir + "/Relation-" + ss.str() + ".txt";
    ofstream ofs4;
    ofs4.open(f4.c_str());

    for (int x = 0; x < (geneNum - 1); x++) {
        for (int y = x + 1; y < geneNum; y++) {
            ofs4 << genes[x] << "\t" << genes[y] << "\t" << result[x][y] << "\n";
        }
    }
    ofs4.close();

    return my_lambda;
}

/* reduce edge through calculating conditional matual information between genes */
int edgereduce(int** result, double** Gval, double** data, int t, double lambda, int gene_number, int exp_number) {
    t = t + 1;

    if (t == 0) {
        omp_set_nested(true);
        omp_set_num_threads(omp_number);
#pragma omp parallel for schedule(dynamic)
        for (int o = 0; o < (gene_number - 1); o++) {

            omp_set_num_threads(omp_number);
#pragma omp parallel for schedule(dynamic)
            for (int p = o + 1; p < gene_number; p++) {
                double *v1 = create1a(exp_number);
                double *v2 = create1a(exp_number);
                get1gene(data, exp_number, o, v1);
                get1gene(data, exp_number, p, v2);

                double cmiv = 0.00;
                cmiv = cmi_0(v1, v2, exp_number);

                Gval[o][p] = cmiv;
                Gval[p][o] = cmiv;

                del1(v1);
                del1(v2);

            }
        }

    }

    if (t > 0) {
        omp_set_nested(true);
        omp_set_num_threads(omp_number);
#pragma omp parallel for schedule(dynamic)
        for (int o = 0; o < (gene_number - 1); o++) {

            omp_set_num_threads(omp_number);
#pragma omp parallel for schedule(dynamic)
            for (int p = o + 1; p < (gene_number); p++) {

                if (result[o][p] == 1) {
                    vector<int> my_adj;
                    for (int k = 0; k < gene_number; k++) {
                        if ((k != o) && (k != p)) {
                            if ((result[o][k] == 1) && (result[p][k] == 1))
                                my_adj.push_back(k);
                        }
                    }

                    int adj_number = int(my_adj.size());
                    int* adj = create1b(adj_number);
                    for (int i = 0; i < adj_number; i++)
                        adj[i] = my_adj[i];
                    my_adj.clear();
                    vector<int>().swap(my_adj);

                    if (adj_number >= t) {
                        double *v1 = create1a(exp_number);
                        double *v2 = create1a(exp_number);
                        get1gene(data, exp_number, o, v1);
                        get1gene(data, exp_number, p, v2);

                        if (t == 1) {
                            double cmiv = 0.00;

                            for (int p1 = 0; p1 < adj_number; p1++) {
                                double *v3 = create1a(exp_number);
                                get1gene(data, exp_number, adj[p1], v3);
                                double cmiv1 = 0.00;
                                cmiv1 = cmi_1(v1, v2, v3, exp_number);
                                del1(v3);
                                if (cmiv1 > cmiv) //get max 
                                    cmiv = cmiv1;
                            }

                            Gval[o][p] = cmiv;
                            Gval[p][o] = cmiv;

                        } else if (t == 2) {
                            double cmiv = 0.00;

                            for (int o2 = 0; o2 < (adj_number - 1); o2++) {
                                for (int p2 = o2 + 1; p2 < adj_number; p2++) {
                                    double *v31 = create1a(exp_number);
                                    double *v32 = create1a(exp_number);
                                    get1gene(data, exp_number, adj[o2], v31);
                                    get1gene(data, exp_number, adj[p2], v32);
                                    double **v3 = create2a(exp_number, 2);
                                    getTran3(v31, v32, exp_number, v3);
                                    double cmiv1 = 0.00;
                                    cmiv1 = cmi_2(v1, v2, v3, exp_number, 2); // t=2 here
                                    del1(v31);
                                    del1(v32);
                                    del2(v3, exp_number);
                                    if (cmiv1 > cmiv)
                                        cmiv = cmiv1;
                                }
                            }

                            Gval[o][p] = cmiv;
                            Gval[p][o] = cmiv;

                        } else if (t == 3) {
                            double cmiv = 0.00;

                            for (int n3 = 0; n3 < (adj_number - 2); n3++) {
                                for (int o3 = n3 + 1; o3 < (adj_number - 1); o3++) {
                                    for (int p3 = o3 + 1; p3 < adj_number; p3++) {
                                        int* colpos1 = create1b(3);
                                        colpos1[0] = adj[n3];
                                        colpos1[1] = adj[o3];
                                        colpos1[2] = adj[p3];
                                        double** v3 = create2a(exp_number, 3);
                                        getXgene(data, exp_number, 3, colpos1, v3);
                                        double cmiv1 = 0.00;
                                        cmiv1 = cmi_2(v1, v2, v3, exp_number, 3); //t=3 here
                                        del1(colpos1);
                                        del2(v3, exp_number);
                                        if (cmiv1 > cmiv) {
                                            cmiv = cmiv1;
                                        }
                                    }
                                }
                            }

                            Gval[o][p] = cmiv;
                            Gval[p][o] = cmiv;

                        }

                        del1(v1);
                        del1(v2);

                    }
                    del1(adj);

                }

            }
        }

    }

    for (int o = 0; o < (gene_number - 1); o++) {
        for (int p = o + 1; p < gene_number; p++) {
            if (Gval[o][p] < lambda) {
                result[o][p] = 0;
                result[p][o] = 0;
            } else {
                result[o][p] = 1;
                result[p][o] = 1;
            }
        }
    }

    return t;

}

void print_usage() {
    cout << endl;
    cout << "Usage of the CMIP/CMIP_CUDA method " << endl << endl;
    cout << "for the multi-threads version program (CPU version, need the OpenMP framework): CMIP arg1 arg2 arg3 arg4 [arg5]" << endl << endl;
    cout << "for the CUDA version program (GPU version, need the CUDA framework): CMIP_CUDA arg1 arg2 arg3 arg4 [arg5]" << endl << endl;
    cout << "explanation of arguments : " << endl;
    cout << "arg1 - a string of path for the input file, that containe gene expresssion values under different experimental conditions, a table header is requried ;" << endl;
    cout << "arg2 - a instruction string, should be 'yes' or 'no', describe format of the inputfile, specify wether row of expression table is gene or not ;" << endl;
    cout << "arg3 - a string of path for output directory, specify where output files are stored (a dot('.') symbol stand for current directory) ;" << endl;
    cout << "arg4 - a instruction string, should be '0' or '1', specify the order parameter of the CMIP/CMIP_CUDA  program, 0 - used for the mutual information (MI) measurement, 1 - used for the conditional mutual information (CMI) measurement; " << endl;
    cout << "arg5 - optional, a numeric cutoff. By default, an appropriate cutoff of interaction will be determined by the algorithm automatically. alternatively, you can specify a fixed one. " << endl;
    cout << endl;
}

/* argc==5 or argc==6 
 *argv[0] program itselt; argv[1] input file; argv[2] whether the row of the input file is gene or not; argv[3] output dir, argv[4] order for CMI algorithm; argv[5] lambda parameter, threshold of CMI algorithm 
 *input file contianed gene expression information, the first line is table header; 
 */
int main(int argc, char** argv) {
    try {
        /* print help message */
        if ((argc == 1) || (strcmp(argv[1], "help") == 0) || (strcmp(argv[1], "Help") == 0) || (strcmp(argv[1], "HELP") == 0) || (strcmp(argv[1], "-h") == 0) || (strcmp(argv[1], "--help") == 0) || (strcmp(argv[1], "-help") == 0)) {
            print_usage();
            exit(1);
        }

        time_t start, end;
        start = time(NULL);

        /* give the default parameter */
        string transpose = "no";
        int order = 0;
        double lambda = 0.01;

        stringstream ss2(argv[2]);
        ss2 >> transpose;
        for (int i = 0; i != (int) transpose.size(); ++i)
            transpose[i] = tolower(transpose[i]);

        stringstream ss4(argv[4]);
        ss4 >> order;

        if (argc == 6) {
            stringstream ss5(argv[5]);
            ss5 >> lambda;
        }

        vector<string> genes;
        vector<string> experiments;
        vector< vector<double> > gene_expression;
        string message, word;

        ifstream infile;
        infile.open(argv[1]);

        if (!infile) {
            cerr << "Error! Fail to open file \"" << argv[1] << "\" !" << endl;
            exit(-1);
        } else {
            /* deal with header */
            getline(infile, message);
            istringstream line(message);
            line >> word; // exip the first element
            while (line >> word) {
                if ((transpose == "yes") || (transpose == "y") || (transpose == "true") || (transpose == "t"))
                    experiments.push_back(word);
                else
                    genes.push_back(word);
            }

            /* read data from the input file */
            int index = -1;
            while (getline(infile, message)) {
                if (message.length() != 0) {
                    istringstream line(message);
                    line >> word;

                    if ((transpose == "yes") || (transpose == "y") || (transpose == "true") || (transpose == "t"))
                        genes.push_back(word);
                    else
                        experiments.push_back(word);

                    gene_expression.push_back(vector<double>());
                    index++;
                    double value;
                    while (line >> value) {
                        gene_expression[index].push_back(value);
                    }
                }
            }

        }
        infile.close();

        /* run the CMI algorithm */
        int gene_number = int(genes.size());
        int exp_number = int(experiments.size());
        double** EXdata = create2a(exp_number, gene_number);

        if ((transpose == "yes") || (transpose == "y") || (transpose == "true") || (transpose == "t")) {
            for (int i = 0; i < exp_number; i++)
                for (int j = 0; j < gene_number; j++)
                    EXdata[i][j] = gene_expression[j][i];
        } else {
            for (int i = 0; i < exp_number; i++)
                for (int j = 0; j < gene_number; j++)
                    EXdata[i][j] = gene_expression[i][j];
        }

        gene_expression.clear();
        vector < vector<double> >().swap(gene_expression);

        experiments.clear();
        vector<string > ().swap(experiments);

        int** result = create2b(gene_number, gene_number); //record result of the CMI algorithm
        double** Gval = create2a(gene_number, gene_number); //record the CMI value between genes

        cout << "the CMIP program is start ..." << endl;
        int t = -1; //parameter t is round number of the algorithm 
        while (t < order) {
            t = edgereduce(result, Gval, EXdata, t, lambda, gene_number, exp_number);
            if (argc == 5)
                lambda = print1(result, Gval, gene_number, t, genes, argv[3]);
            if (argc == 6)
                print(result, Gval, gene_number, t, genes, argv[3]);
        }
        del2(Gval, gene_number);
        del2(result, gene_number);
        del2(EXdata, exp_number);
        genes.clear();
        vector<string > ().swap(genes);

        end = time(NULL);
        cout << "the total time is : " << difftime(end, start) << " seconds." << endl;
        cout << "the CMIP program is finished." << endl;

    } catch (runtime_error err) {
        cerr << err.what() << endl;
    }

}
