# Supplementary material for: CMIP: a software package capable of reconstructing genome-wide regulatory networks using gene expression data
Source: BMC Bioinformatics. 2016 Dec 23;17(Suppl 17):535. doi: 10.1186/s12859-016-1324-y (PMC5260056; doi:10.1186/s12859-016-1324-y)
Supplement: Additional file 1: — S1- CMIP_code.zip: source codes of the CMIP software package. (ZIP 46 kb) [file 12859_2016_1324_MOESM1_ESM.zip › code/src/CMIP.cu]

/* 
 * File:   CMIP.cu
 * Author: gyzheng
 *
 * Created on 2015/11/24, 
 */

//include system library
#include <iostream>
#include <fstream>
#include <sstream>
#include <stdexcept>
#include <exception>
#include <omp.h>
#include <vector>
#include <math.h>
#include <cstdlib>
#include <time.h>
#include <string>

//include cuda library
#include <cuda_runtime.h>
#include <helper_cuda.h>

//include the kernel file
#include "CMI_3_kernel.h"

//specify CPU threads
int gpu_number = 1;
int fold = 4;
int omp_number = fold * gpu_number;

using namespace std;

void del1(double *data) {
    delete[] data;
    data = NULL;
}

void del1(int *data) {
    delete[] data;
    data = NULL;
}

void del2(double **data2, int numDim) {
    for (int i = 0; i < numDim; i++) {
        delete[] data2[i];
        data2[i] = NULL;
    }
    delete[] data2;
    data2 = NULL;
}

void del2(int **data2, int numDim) {
    for (int i = 0; i < numDim; i++) {
        delete[] data2[i];
        data2[i] = NULL;
    }
    delete[] data2;
    data2 = NULL;
}

double* create1a(int numDim) {
    double *data = new double[numDim];
    for (int i = 0; i < numDim; i++) {
        data[i] = 0.0;
    }
    return data;
}

int* create1b(int numDim) {
    int *data = new int[numDim];
    for (int i = 0; i < numDim; i++) {
        data[i] = 0;
    }
    return data;
}

double** create2a(int row, int column) {
    double **data = new double *[row];
    for (int i = 0; i < row; i++) {
        data[i] = new double[column];
        for (int j = 0; j < column; j++) {
            data[i][j] = 0.0;
        }
    }
    return data;
}

int** create2b(int row, int column) {
    int **data = new int *[row];
    for (int i = 0; i < row; i++) {
        data[i] = new int[column];
        for (int j = 0; j < column; j++) {
            data[i][j] = 0;
        }
    }
    return data;
}

/* get expression information for a specific gene */
void get1gene(double **data, int rowNum, int colIndex, double *gene1) {
    for (int x = 0; x < rowNum; x++) {
        gene1[x] = data[x][colIndex];
    }
}

/* get expression information for X specific genes */
void getXgene(double** data, int rowNum, int ncols, int* colpos, double** gene2) {
    for (int x = 0; x < ncols; x++) {
        int colpos1 = colpos[x]; // get the column index
        for (int x1 = 0; x1 < rowNum; x1++) {
            gene2[x1][x] = data[x1][colpos1];
        }
    }
}

/* print the result information */
void print(int** result, double** Gval, int gene_number, int roundNum, vector<string> genes, string dir) {

    string filename1, filename2;
    stringstream ss;
    ss << roundNum;
    filename1 = dir + "/Relation-" + ss.str() + ".txt";
    filename2 = dir + "/Value-" + ss.str() + ".txt";

    ofstream ofs1;
    ofs1.open(filename1.c_str());
    ofstream ofs2;
    ofs2.open(filename2.c_str());

    for (int x = 0; x < (gene_number - 1); x++) {
        for (int y = x + 1; y < gene_number; y++) {
            ofs1 << genes[x] << "\t" << genes[y] << "\t" << result[x][y] << "\n";
            ofs2 << genes[x] << "\t" << genes[y] << "\t" << Gval[x][y] << "\n";
        }
    }
    ofs1.close();
    ofs2.close();

}

double print1(int** result, double** Gval, int gene_number, int roundNum, vector<string> genes, string dir) {
    string f1, f2, f3, f4;
    stringstream ss;
    ss << roundNum;
    f1 = dir + "/Value-" + ss.str() + ".txt";
    f2 = dir + "/threshold-plot.pdf";
    f3 = dir + "/threshold.txt";

    /* print score of conditional mutuanl information between genes */
    ofstream ofs1;
    ofs1.open(f1.c_str());

    for (int x = 0; x < (gene_number - 1); x++) {
        for (int y = x + 1; y < gene_number; y++) {
            ofs1 << genes[x] << "\t" << genes[y] << "\t" << Gval[x][y] << "\n";
        }
    }
    ofs1.close();

    /* call R script to find the right threshold */
    stringstream ss1;
    ss1 << gene_number;
    string command;
    if (roundNum == 0) {
        cout << "the threshold determination method is start ..." << endl;
        command = "Rscript threshold5.R " + f1 + " " + f2 + " " + f3 + " " + ss1.str();
        system(command.c_str());
        cout << "the threshold determination method is finished." << endl;
    }

    double my_lambda = 0.01;
    ifstream infile1;
    infile1.open(f3.c_str());
    string my_line;
    if (!infile1) {
        cerr << "Error! Fail to open file \"" << f3 << "\" !" << endl;
        exit(-1);
    } else {
        getline(infile1, my_line);
        istringstream iss(my_line);
        iss >> my_lambda;
    }
    infile1.close();


    /* use the threshold to correct relations between genes */
    for (int x = 0; x < (gene_number - 1); x++) {
        for (int y = x + 1; y < gene_number; y++) {
            if (Gval[x][y] < my_lambda) {
                result[x][y] = 0;
                result[y][x] = 0;
            } else {
                result[x][y] = 1;
                result[y][x] = 1;
            }
        }
    }

    /* print relations between genes */
    f4 = dir + "/Relation-" + ss.str() + ".txt";
    ofstream ofs4;
    ofs4.open(f4.c_str());

    for (int x = 0; x < (gene_number - 1); x++) {
        for (int y = x + 1; y < gene_number; y++) {
            ofs4 << genes[x] << "\t" << genes[y] << "\t" << result[x][y] << "\n";
        }
    }
    ofs4.close();

    return my_lambda;
}

/* h_ve - host variable, ve value of expression for genes;
 * h_vr - host variable, vr value of return (value of CMI algorithm)
 * exp_number - experiment number
 * t - running order of the CMI algorithm (0,1,2,or 3)
 * threadNum - total thread number 
 */
void runKernel(double* h_ve, double* h_vr, int exp_number, int t, int threadNum) {

    if (threadNum > 0) {
        unsigned long long mem_size_ve = sizeof (double) * threadNum * exp_number * (2 + t);
        unsigned long long mem_size_vr = sizeof (double) * threadNum;

        double* d_ve; //device variable
        checkCudaErrors(cudaMalloc((void**) &d_ve, mem_size_ve));
        checkCudaErrors(cudaMemset(d_ve, 0.0, mem_size_ve));
        double* d_vr; //device variable
        checkCudaErrors(cudaMalloc((void**) &d_vr, mem_size_vr));
        checkCudaErrors(cudaMemset(d_vr, 0.0, mem_size_vr));

        checkCudaErrors(cudaMemcpy(d_ve, h_ve, mem_size_ve, cudaMemcpyHostToDevice));
        checkCudaErrors(cudaMemcpy(d_vr, h_vr, mem_size_vr, cudaMemcpyHostToDevice));

        dim3 threads(BLOCK_SIZE);
        dim3 grid(((threadNum % BLOCK_SIZE) == 0) ? (threadNum / BLOCK_SIZE) : ((threadNum / BLOCK_SIZE) + 1));

        switch (t) {
            case 0:
                Compute0 << < grid, threads >> >(d_ve, d_vr, exp_number, threadNum);
                break;
            case 1:
                Compute1 << < grid, threads >> >(d_ve, d_vr, exp_number, threadNum);
                break;
            case 2:
                Compute2 << < grid, threads >> >(d_ve, d_vr, exp_number, threadNum);
                break;
            case 3:
                Compute3 << < grid, threads >> >(d_ve, d_vr, exp_number, threadNum);
                break;
        }

        checkCudaErrors(cudaMemcpy(h_vr, d_vr, mem_size_vr,
                cudaMemcpyDeviceToHost));

        checkCudaErrors(cudaFree(d_ve));
        checkCudaErrors(cudaFree(d_vr));


    }

}

/* reduce edge through calculating conditional matual information between genes for 0 order */
int edgereduce_0(int** result, double** Gval, double** data, int t, double lambda, int gene_number, int exp_number) {
    t = t + 1; //record order parameter of the CMI algorithm

    int row = omp_number;
    int col = 0;

    //value of expression, the first dimension is thread number, the second is number of experiment, and the third is gene number using to calculated; 
    col = maxthreads * exp_number * (2 + t);
    double** ve = create2a(row, col);

    //value of return
    col = maxthreads;
    double** vr = create2a(row, col);

    // value of gene, recorded gene index
    col = maxthreads * 2;
    int** vg = create2b(row, col);

    //cpu thread
    int* thread_ids = new int[omp_number]();

    //switch of CUDA setting
    int* isSetCUDADevice = new int[omp_number]();

    omp_set_num_threads(omp_number); //set thread number for OpenMP
#pragma omp parallel for schedule(dynamic,1)
    for (int o = 0; o < (gene_number - 1); o++) {
        int omp_id = omp_get_thread_num();

        double *v1 = new double [exp_number]();
        get1gene(data, exp_number, o, v1);

        for (int p = o + 1; p < gene_number; p++) {
            double *v2 = new double [exp_number]();
            get1gene(data, exp_number, p, v2);

            Gval[o][p] = 0;
            Gval[p][o] = 0;

            if (thread_ids[omp_id] < maxthreads) {
                for (int i = 0; i < exp_number; i++) {
                    ve[omp_id][thread_ids[omp_id] * 2 * exp_number + i] = v1[i];
                    ve[omp_id][(thread_ids[omp_id] * 2 + 1) * exp_number + i] = v2[i];
                }
                vg[omp_id][thread_ids[omp_id] * 2] = o;
                vg[omp_id][thread_ids[omp_id] * 2 + 1] = p;
                thread_ids[omp_id]++;
            }

            if ((thread_ids[omp_id] == maxthreads)) {
                //set the corresponding CUDA device,only set device onetime
                if (isSetCUDADevice[omp_id] == 0) {
                    cudaSetDevice(omp_id / 4);
                    isSetCUDADevice[omp_id] = 1;
                }

                /* call the kernel function */
                runKernel(ve[omp_id], vr[omp_id], exp_number, t, thread_ids[omp_id]);

                /* analysis GPU runing result */
                for (int i = 0; i < thread_ids[omp_id]; i++) {
                    int index_g1 = vg[omp_id][i * 2];
                    int index_g2 = vg[omp_id][i * 2 + 1];
                    if (Gval[index_g1][index_g2] < vr[omp_id][i]) {
                        Gval[index_g1][index_g2] = vr[omp_id][i];
                        Gval[index_g2][index_g1] = vr[omp_id][i];
                    }

                }

                thread_ids[omp_id] = 0;
            }


            del1(v2);
        }
        del1(v1);
    }

    /* run the last computation, call the kernel function */
    omp_set_num_threads(omp_number); //set thread number for OpenMP
#pragma omp parallel for schedule(dynamic,1)
    for (int i = 0; i < omp_number; i++) {
        int omp_id = omp_get_thread_num();
        cudaSetDevice(omp_id / 4);
        runKernel(ve[omp_id], vr[omp_id], exp_number, t, thread_ids[omp_id]);

        /* analysis GPU runing result */
        for (int i = 0; i < thread_ids[omp_id]; i++) {
            int index_g1 = vg[omp_id][i * 2];
            int index_g2 = vg[omp_id][i * 2 + 1];
            if (Gval[index_g1][index_g2] < vr[omp_id][i]) {
                Gval[index_g1][index_g2] = vr[omp_id][i];
                Gval[index_g2][index_g1] = vr[omp_id][i];
            }
        }

        thread_ids[omp_id] = 0;

    }

    if (cudaSuccess != cudaGetLastError())
        printf("%s\n", cudaGetErrorString(cudaGetLastError()));

    cudaDeviceReset();

    for (int o = 0; o < (gene_number - 1); o++) {
        for (int p = o + 1; p < gene_number; p++) {
            if (Gval[o][p] < lambda) {
                result[o][p] = 0;
                result[p][o] = 0;
            } else {
                result[o][p] = 1;
                result[p][o] = 1;
            }
        }
    }

    del2(ve, row);
    del2(vr, row);
    del2(vg, row);
    del1(thread_ids);
    del1(isSetCUDADevice);

    return t;

}

/* reduce edge through calculating conditional matual information between genes for 1 order */
int edgereduce_1(int** result, double** Gval, double** data, int t, double lambda, int gene_number, int exp_number) {
    t = t + 1; //record order parameter of the CMI algorithm

    int row = omp_number;
    int col = 0;

    //value of expression, the first dimension is thread number, the second is number of experiment, and the third is gene number using to calculated; 
    col = maxthreads * exp_number * (2 + t);
    double** ve = create2a(row, col);

    //value of return
    col = maxthreads;
    double** vr = create2a(row, col);

    // value of gene, recorded gene index
    col = maxthreads * 2;
    int** vg = create2b(row, col);

    //cpu thread
    int* thread_ids = new int[omp_number]();

    //switch of CUDA setting
    int* isSetCUDADevice = new int[omp_number]();

    omp_set_num_threads(omp_number); //set thread number for OpenMP
#pragma omp parallel for schedule(dynamic,1)
    for (int o = 0; o < (gene_number - 1); o++) {
        int omp_id = omp_get_thread_num();

        for (int p = o + 1; p < (gene_number); p++) {

            if (result[o][p] == 1) {
                vector<int> my_adj;
                for (int k = 0; k < gene_number; k++) {
                    if ((k != o) && (k != p)) {
                        if ((result[o][k] == 1) && (result[p][k] == 1))
                            my_adj.push_back(k);
                    }
                }
                int adj_number = int(my_adj.size());
                int* adj = create1b(adj_number);
                for (int i = 0; i < adj_number; i++)
                    adj[i] = my_adj[i];
                my_adj.clear();
                vector<int>().swap(my_adj);

                if (adj_number >= t) { //here t=1
                    double *v1 = new double [exp_number]();
                    double *v2 = new double [exp_number]();
                    get1gene(data, exp_number, o, v1);
                    get1gene(data, exp_number, p, v2);
                    Gval[o][p] = 0;
                    Gval[p][o] = 0;

                    for (int p1 = 0; p1 < adj_number; p1++) {
                        double *v3 = new double [exp_number]();
                        get1gene(data, exp_number, adj[p1], v3);

                        if (thread_ids[omp_id] < maxthreads) {
                            for (int i = 0; i < exp_number; i++) {
                                ve[omp_id][thread_ids[omp_id] * 3 * exp_number + i] = v1[i];
                                ve[omp_id][(thread_ids[omp_id] * 3 + 1) * exp_number + i] = v2[i];
                                ve[omp_id][(thread_ids[omp_id] * 3 + 2) * exp_number + i] = v3[i];
                            }
                            vg[omp_id][thread_ids[omp_id] * 2] = o;
                            vg[omp_id][thread_ids[omp_id] * 2 + 1] = p;
                            thread_ids[omp_id]++;
                        }

                        if ((thread_ids[omp_id] == maxthreads)) {
                            //set the corresponding CUDA device,only set device onetime
                            if (isSetCUDADevice[omp_id] == 0) {
                                cudaSetDevice(omp_id / 4);
                                isSetCUDADevice[omp_id] = 1;
                            }
                            /* call the kernel function */
                            runKernel(ve[omp_id], vr[omp_id], exp_number, t, thread_ids[omp_id]);

                            /* analysis GPU runing result */
                            for (int i = 0; i < thread_ids[omp_id]; i++) {
                                int index_g1 = vg[omp_id][i * 2];
                                int index_g2 = vg[omp_id][i * 2 + 1];
                                if (Gval[index_g1][index_g2] < vr[omp_id][i]) {
                                    Gval[index_g1][index_g2] = vr[omp_id][i];
                                    Gval[index_g2][index_g1] = vr[omp_id][i];
                                }
                            }

                            thread_ids[omp_id] = 0;
                        }

                        del1(v3);
                    }
                    del1(v1);
                    del1(v2);
                }
                del1(adj);
            }
        }
    }

    /* run the last computation, call the kernel function */
    omp_set_num_threads(omp_number); //set thread number for OpenMP
#pragma omp parallel for schedule(dynamic,1)
    for (int i = 0; i < omp_number; i++) {
        int omp_id = omp_get_thread_num();
        cudaSetDevice(omp_id / 4);
        runKernel(ve[omp_id], vr[omp_id], exp_number, t, thread_ids[omp_id]);

        /* analysis GPU runing result */
        for (int i = 0; i < thread_ids[omp_id]; i++) {
            int index_g1 = vg[omp_id][i * 2];
            int index_g2 = vg[omp_id][i * 2 + 1];
            if (Gval[index_g1][index_g2] < vr[omp_id][i]) {
                Gval[index_g1][index_g2] = vr[omp_id][i];
                Gval[index_g2][index_g1] = vr[omp_id][i];
            }
        }

        thread_ids[omp_id] = 0;

    }

    if (cudaSuccess != cudaGetLastError())
        printf("%s\n", cudaGetErrorString(cudaGetLastError()));

    cudaDeviceReset();

    for (int o = 0; o < (gene_number - 1); o++) {
        for (int p = o + 1; p < gene_number; p++) {
            if (Gval[o][p] < lambda) {
                result[o][p] = 0;
                result[p][o] = 0;
            } else {
                result[o][p] = 1;
                result[p][o] = 1;
            }
        }
    }

    del2(ve, row);
    del2(vr, row);
    del2(vg, row);
    del1(thread_ids);
    del1(isSetCUDADevice);

    return t;

}

/* reduce edge through calculating conditional matual information between genes for 2 order */
int edgereduce_2(int** result, double** Gval, double** data, int t, double lambda, int gene_number, int exp_number) {
    t = t + 1; //record order parameter of the CMI algorithm

    int row = omp_number;
    int col = 0;

    //value of expression, the first dimension is thread number, the second is number of experiment, and the third is gene number using to calculated; 
    col = maxthreads * exp_number * (2 + t);
    double** ve = create2a(row, col);

    //value of return
    col = maxthreads;
    double** vr = create2a(row, col);

    // value of gene, recorded gene index
    col = maxthreads * 2;
    int** vg = create2b(row, col);

    //cpu thread
    int* thread_ids = new int[omp_number]();

    //switch of CUDA setting
    int* isSetCUDADevice = new int[omp_number]();

    omp_set_num_threads(omp_number); //set thread number for OpenMP
#pragma omp parallel for schedule(dynamic,1)
    for (int o = 0; o < (gene_number - 1); o++) {
        int omp_id = omp_get_thread_num();

        for (int p = o + 1; p < (gene_number); p++) {

            if (result[o][p] == 1) {
                vector<int> my_adj;
                for (int k = 0; k < gene_number; k++) {
                    if ((k != o) && (k != p)) {
                        if ((result[o][k] == 1) && (result[p][k] == 1))
                            my_adj.push_back(k);
                    }
                }

                int adj_number = int(my_adj.size());
                int* adj = create1b(adj_number);
                for (int i = 0; i < adj_number; i++)
                    adj[i] = my_adj[i];
                my_adj.clear();
                vector<int>().swap(my_adj);

                if (adj_number >= t) { //here t=2
                    double *v1 = new double [exp_number]();
                    double *v2 = new double [exp_number]();
                    get1gene(data, exp_number, o, v1);
                    get1gene(data, exp_number, p, v2);
                    Gval[o][p] = 0;
                    Gval[p][o] = 0;

                    for (int o2 = 0; o2 < (adj_number - 1); o2++) {
                        for (int p2 = o2 + 1; p2 < adj_number; p2++) {
                            double *v31 = new double [exp_number]();
                            double *v32 = new double [exp_number]();
                            get1gene(data, exp_number, adj[o2], v31);
                            get1gene(data, exp_number, adj[p2], v32);

                            if (thread_ids[omp_id] < maxthreads) {
                                for (int i = 0; i < exp_number; i++) {
                                    ve[omp_id][thread_ids[omp_id] * 4 * exp_number + i] = v1[i];
                                    ve[omp_id][(thread_ids[omp_id] * 4 + 1) * exp_number + i] = v2[i];
                                    ve[omp_id][(thread_ids[omp_id] * 4 + 2) * exp_number + i] = v31[i];
                                    ve[omp_id][(thread_ids[omp_id] * 4 + 3) * exp_number + i] = v32[i];
                                }
                                vg[omp_id][thread_ids[omp_id] * 2] = o;
                                vg[omp_id][thread_ids[omp_id] * 2 + 1] = p;

                                thread_ids[omp_id]++;
                            }

                            if ((thread_ids[omp_id] == maxthreads)) {
                                //set the corresponding CUDA device,only set device onetime
                                if (isSetCUDADevice[omp_id] == 0) {
                                    cudaSetDevice(omp_id / 4);
                                    isSetCUDADevice[omp_id] = 1;
                                }
                                /* call the kernel function */
                                runKernel(ve[omp_id], vr[omp_id], exp_number, t, thread_ids[omp_id]);

                                /* analysis GPU runing result */
                                for (int i = 0; i < thread_ids[omp_id]; i++) {
                                    int index_g1 = vg[omp_id][i * 2];
                                    int index_g2 = vg[omp_id][i * 2 + 1];
                                    if (Gval[index_g1][index_g2] < vr[omp_id][i]) {
                                        Gval[index_g1][index_g2] = vr[omp_id][i];
                                        Gval[index_g2][index_g1] = vr[omp_id][i];
                                    }
                                }

                                thread_ids[omp_id] = 0;
                            }


                            del1(v31);
                            del1(v32);
                        }
                    }
                    del1(v1);
                    del1(v2);
                }
                del1(adj);
            }
        }
    }

    /* run the last computation, call the kernel function */
    omp_set_num_threads(omp_number); //set thread number for OpenMP
#pragma omp parallel for schedule(dynamic,1)
    for (int i = 0; i < omp_number; i++) {
        int omp_id = omp_get_thread_num();
        cudaSetDevice(omp_id / 4);
        runKernel(ve[omp_id], vr[omp_id], exp_number, t, thread_ids[omp_id]);

        /* analysis GPU runing result */
        for (int i = 0; i < thread_ids[omp_id]; i++) {
            int index_g1 = vg[omp_id][i * 2];
            int index_g2 = vg[omp_id][i * 2 + 1];
            if (Gval[index_g1][index_g2] < vr[omp_id][i]) {
                Gval[index_g1][index_g2] = vr[omp_id][i];
                Gval[index_g2][index_g1] = vr[omp_id][i];
            }
        }

        thread_ids[omp_id] = 0;

    }

    if (cudaSuccess != cudaGetLastError())
        printf("%s\n", cudaGetErrorString(cudaGetLastError()));

    cudaDeviceReset();

    for (int o = 0; o < (gene_number - 1); o++) {
        for (int p = o + 1; p < gene_number; p++) {
            if (Gval[o][p] < lambda) {
                result[o][p] = 0;
                result[p][o] = 0;
            } else {
                result[o][p] = 1;
                result[p][o] = 1;
            }
        }
    }

    del2(ve, row);
    del2(vr, row);
    del2(vg, row);
    del1(thread_ids);
    del1(isSetCUDADevice);

    return t;

}

/* reduce edge through calculating conditional matual information between genes for 3 order */
int edgereduce_3(int** result, double** Gval, double** data, int t, double lambda, int gene_number, int exp_number) {
    t = t + 1; //record order parameter of the CMI algorithm

    int row = omp_number;
    int col = 0;

    //value of expression, the first dimension is thread number, the second is number of experiment, and the third is gene number using to calculated; 
    col = maxthreads * exp_number * (2 + t);
    double** ve = create2a(row, col);

    //value of return
    col = maxthreads;
    double** vr = create2a(row, col);

    // value of gene, recorded gene index
    col = maxthreads * 2;
    int** vg = create2b(row, col);

    //cpu thread
    int* thread_ids = new int[omp_number]();

    //switch of CUDA setting
    int* isSetCUDADevice = new int[omp_number]();

    omp_set_num_threads(omp_number); //set thread number for OpenMP
#pragma omp parallel for schedule(dynamic,1)
    for (int o = 0; o < (gene_number - 1); o++) {
        int omp_id = omp_get_thread_num();

        for (int p = o + 1; p < (gene_number); p++) {

            if (result[o][p] == 1) {
                vector<int> my_adj;
                for (int k = 0; k < gene_number; k++) {
                    if ((k != o) && (k != p)) {
                        if ((result[o][k] == 1) && (result[p][k] == 1))
                            my_adj.push_back(k);
                    }
                }

                int adj_number = int(my_adj.size());
                int* adj = create1b(adj_number);
                for (int i = 0; i < adj_number; i++)
                    adj[i] = my_adj[i];
                my_adj.clear();
                vector<int>().swap(my_adj);

                if (adj_number >= t) { //here t=3
                    double *v1 = new double [exp_number]();
                    double *v2 = new double [exp_number]();
                    get1gene(data, exp_number, o, v1);
                    get1gene(data, exp_number, p, v2);
                    Gval[o][p] = 0;
                    Gval[p][o] = 0;

                    for (int n3 = 0; n3 < (adj_number - 2); n3++) {
                        for (int o3 = n3 + 1; o3 < (adj_number - 1); o3++) {
                            for (int p3 = o3 + 1; p3 < adj_number; p3++) {
                                int* colpos1 = new int[3]();
                                colpos1[0] = adj[n3];
                                colpos1[1] = adj[o3];
                                colpos1[2] = adj[p3];
                                double** v3 = create2a(exp_number, 3);
                                getXgene(data, exp_number, 3, colpos1, v3);

                                if (thread_ids[omp_id] < maxthreads) {
                                    for (int i = 0; i < exp_number; i++) {
                                        ve[omp_id][thread_ids[omp_id] * 5 * exp_number + i] = v1[i];
                                        ve[omp_id][(thread_ids[omp_id] * 5 + 1) * exp_number + i] = v2[i];
                                        ve[omp_id][(thread_ids[omp_id] * 5 + 2) * exp_number + i] = v3[i][0];
                                        ve[omp_id][(thread_ids[omp_id] * 5 + 3) * exp_number + i] = v3[i][1];
                                        ve[omp_id][(thread_ids[omp_id] * 5 + 4) * exp_number + i] = v3[i][2];
                                    }
                                    vg[omp_id][thread_ids[omp_id] * 2] = o;
                                    vg[omp_id][thread_ids[omp_id] * 2 + 1] = p;

                                    thread_ids[omp_id]++;
                                }

                                if ((thread_ids[omp_id] == maxthreads)) {
                                    //set the corresponding CUDA device,only set device onetime
                                    if (isSetCUDADevice[omp_id] == 0) {
                                        cudaSetDevice(omp_id / 4);
                                        isSetCUDADevice[omp_id] = 1;
                                    }
                                    /* call the kernel function */
                                    runKernel(ve[omp_id], vr[omp_id], exp_number, t, thread_ids[omp_id]);

                                    /* analysis GPU runing result */
                                    for (int i = 0; i < thread_ids[omp_id]; i++) {
                                        int index_g1 = vg[omp_id][i * 2];
                                        int index_g2 = vg[omp_id][i * 2 + 1];
                                        if (Gval[index_g1][index_g2] < vr[omp_id][i]) {
                                            Gval[index_g1][index_g2] = vr[omp_id][i];
                                            Gval[index_g2][index_g1] = vr[omp_id][i];
                                        }
                                    }

                                    thread_ids[omp_id] = 0;
                                }


                                del2(v3, exp_number);
                            }
                        }
                    }
                    del1(v1);
                    del1(v2);
                }
                del1(adj);
            }
        }
    }

    /* run the last computation, call the kernel function */
    omp_set_num_threads(omp_number); //set thread number for OpenMP
#pragma omp parallel for schedule(dynamic,1)
    for (int i = 0; i < omp_number; i++) {
        int omp_id = omp_get_thread_num();
        cudaSetDevice(omp_id / 4);
        runKernel(ve[omp_id], vr[omp_id], exp_number, t, thread_ids[omp_id]);

        /* analysis GPU runing result */
        for (int i = 0; i < thread_ids[omp_id]; i++) {
            int index_g1 = vg[omp_id][i * 2];
            int index_g2 = vg[omp_id][i * 2 + 1];
            if (Gval[index_g1][index_g2] < vr[omp_id][i]) {
                Gval[index_g1][index_g2] = vr[omp_id][i];
                Gval[index_g2][index_g1] = vr[omp_id][i];
            }
        }

        thread_ids[omp_id] = 0;

    }

    if (cudaSuccess != cudaGetLastError())
        printf("%s\n", cudaGetErrorString(cudaGetLastError()));

    cudaDeviceReset();

    for (int o = 0; o < (gene_number - 1); o++) {
        for (int p = o + 1; p < gene_number; p++) {
            if (Gval[o][p] < lambda) {
                result[o][p] = 0;
                result[p][o] = 0;
            } else {
                result[o][p] = 1;
                result[p][o] = 1;
            }
        }
    }

    del2(ve, row);
    del2(vr, row);
    del2(vg, row);
    del1(thread_ids);
    del1(isSetCUDADevice);

    return t;

}

void print_usage() {
    cout << endl;
    cout << "Usage of the CMIP/CMIP_CUDA method " << endl << endl;
    cout << "for the multi-threads version program (CPU version, need the OpenMP framework): CMIP arg1 arg2 arg3 arg4 [arg5]" << endl << endl;
    cout << "for the CUDA version program (GPU version, need the CUDA framework): CMIP_CUDA arg1 arg2 arg3 arg4 [arg5]" << endl << endl;
    cout << "explanation of arguments : " << endl;
    cout << "arg1 - a string of path for the input file, that containe gene expresssion values under different experimental conditions, a table header is requried ;" << endl;
    cout << "arg2 - a instruction string, should be 'yes' or 'no', describe format of the inputfile, specify wether row of expression table is gene or not ;" << endl;
    cout << "arg3 - a string of path for output directory, specify where output files are stored (a dot('.') symbol stand for current directory) ;" << endl;
    cout << "arg4 - a instruction string, should be '0' or '1', specify the order parameter of the CMIP/CMIP_CUDA  program, 0 - used for the mutual information (MI) measurement, 1 - used for the conditional mutual information (CMI) measurement; " << endl;
    cout << "arg5 - optional, a numeric cutoff. By default, an appropriate cutoff of interaction will be determined by the algorithm automatically. alternatively, you can specify a fixed one. " << endl;
    cout << endl;
}

/* argc==5 or argc==6 
 *argv[0] program itselt; argv[1] input file; argv[2] whether the row of the input file is gene or not; argv[3] output dir, argv[4] order for CMI algorithm; argv[5] lambda parameter, threshold of CMI algorithm 
 *input file contianed gene expression information, the first line is table header; 
 */
int main(int argc, char** argv) {
    try
    {
        /* print help message */
        if ((argc == 1) || (strcmp(argv[1], "help") == 0) || (strcmp(argv[1], "Help") == 0) || (strcmp(argv[1], "HELP") == 0) || (strcmp(argv[1], "-h") == 0) || (strcmp(argv[1], "--help") == 0) || (strcmp(argv[1], "-help") == 0)) {
            print_usage();
            exit(1);
        }

        time_t start, end;
        start = time(NULL);

        /* give the default parameter */
        string transpose = "no";
        int order = 0;
        double lambda = 0.01;

        stringstream ss2(argv[2]);
        ss2 >> transpose;
        for (int i = 0; i != (int) transpose.size(); ++i)
            transpose[i] = tolower(transpose[i]);

        stringstream ss4(argv[4]);
        ss4 >> order;

        if (argc == 6) {
            stringstream ss5(argv[5]);
            ss5 >> lambda;
        }

        vector<string> genes;
        vector<string> experiments;
        vector< vector<double> > gene_expression;
        string message, word;

        ifstream infile;
        infile.open(argv[1]);

        if (!infile) {
            cerr << "Error! Fail to open file \"" << argv[1] << "\" !" << endl;
            exit(-1);
        } else {
            /* deal with header */
            getline(infile, message);
            istringstream line(message);
            line >> word; // exip the first element
            while (line >> word) {
                if ((transpose == "yes") || (transpose == "y") || (transpose == "true") || (transpose == "t"))
                    experiments.push_back(word);
                else
                    genes.push_back(word);
            }

            /* read data from the input file */
            int index = -1;
            while (getline(infile, message)) {
                if (message.length() != 0) {
                    istringstream line(message);
                    line >> word;

                    if ((transpose == "yes") || (transpose == "y") || (transpose == "true") || (transpose == "t"))
                        genes.push_back(word);
                    else
                        experiments.push_back(word);

                    gene_expression.push_back(vector<double>());
                    index++;
                    double value;
                    while (line >> value) {
                        gene_expression[index].push_back(value);
                    }
                }
            }

        }
        infile.close();

        /* run the CMI algorithm */
        int gene_number = int(genes.size());
        int exp_number = int(experiments.size());
        double** EXdata = create2a(exp_number, gene_number);

        if ((transpose == "yes") || (transpose == "y") || (transpose == "true") || (transpose == "t")) {
            for (int i = 0; i < exp_number; i++)
                for (int j = 0; j < gene_number; j++)
                    EXdata[i][j] = gene_expression[j][i];
        } else {
            for (int i = 0; i < exp_number; i++)
                for (int j = 0; j < gene_number; j++)
                    EXdata[i][j] = gene_expression[i][j];
        }

        gene_expression.clear();
        vector< vector<double> >().swap(gene_expression);

        experiments.clear();
        vector<string > ().swap(experiments);

        int** result = create2b(gene_number, gene_number); //record result of the CMI algorithm
        double** Gval = create2a(gene_number, gene_number); //record the CMI value between genes

        cudaGetDeviceCount(&gpu_number);
        if (gpu_number == 0) {
            cerr << "no CUDA capable devices were detected !" << endl;
            exit(-1);
        } else {
            omp_number = fold * gpu_number;
        }

        cout << "the CMIP_CUDA program is start ..." << endl;
        int t = -1; //parameter t is round number of the algorithm 
        while (t < order) {
            switch (t) {
                case -1:
                    t = edgereduce_0(result, Gval, EXdata, t, lambda, gene_number, exp_number);
                    break;
                case 0:
                    t = edgereduce_1(result, Gval, EXdata, t, lambda, gene_number, exp_number);
                    break;
                case 1:
                    t = edgereduce_2(result, Gval, EXdata, t, lambda, gene_number, exp_number);
                    break;
                case 2:
                    t = edgereduce_3(result, Gval, EXdata, t, lambda, gene_number, exp_number);
                    break;
            }

            if (argc == 5)
                lambda = print1(result, Gval, gene_number, t, genes, argv[3]);
            if (argc == 6)
                print(result, Gval, gene_number, t, genes, argv[3]);
        }

        del2(Gval, gene_number);
        del2(result, gene_number);
        del2(EXdata, exp_number);
        genes.clear();
        vector<string > ().swap(genes);

        end = time(NULL);
        cout << "the total time is : " << difftime(end, start) << " seconds. " << endl;
        cout << "the CMIP_CUDA program is finished. " << endl;

    }

    catch(runtime_error err) {
        cerr << err.what() << endl;
    }

}
