# Supplementary material for: CMIP: a software package capable of reconstructing genome-wide regulatory networks using gene expression data
Source: BMC Bioinformatics. 2016 Dec 23;17(Suppl 17):535. doi: 10.1186/s12859-016-1324-y (PMC5260056; doi:10.1186/s12859-016-1324-y)
Supplement: Additional file 1: — S1- CMIP_code.zip: source codes of the CMIP software package. (ZIP 46 kb) [file 12859_2016_1324_MOESM1_ESM.zip › code/src/CMI_3_kernel.h]

/* 
 * File:   CMI_3_kernel.h
 * Author: gyzheng
 *
 * Created on 2015/10/28 
 */


#ifndef CMI3_H
#define CMI3_H

const int maxthreads = 2560; // specify the max threads for each stream of a CUDA device
const int BLOCK_SIZE = 256; //BLOCK_SIZE is a const value, it specified thread number of each block
const int maxExperiments = 1000; //specify the max experiments for gene correlation calculation

/* whether a double value is zero or not */
__device__ bool zero(double value) {
    bool ret = false;
    if (fabs(value) < 1e-20)
        ret = true;
    return ret;
}

/* a - matrix, n - order of matrix (>=1) */
__device__ double Deter1(double a[5][5], int n) {
    int i, j, k, sign = 0;
    double det = 0.0;

    if (n < 1) {
        // cout << "for determinant calculation, the order of a matrix should greater than 1" << endl;
    } else if (n == 1) {
        det = a[0][0];
    } else if (n == 2) {
        det = a[0][0] * a[1][1] - a[1][0] * a[0][1];

    } else if (n > 2) {
        det = 1.0;
        double t;

        double b[5][5];
        for (i = 0; i < n; i++)
            for (j = 0; j < n; j++)
                b[i][j] = a[i][j];

        for (i = 0; i < n; i++) {// row index
            if (zero(b[i][i])) {// judge wether the b[i][i] is equal to 0
                for (j = i + 1; j < n; j++)// row index, find a row whose element of [j][i] is not equal to 0
                    if (!(zero(b[j][i])))
                        break;
                if (j == n)
                    return 0.0;

                for (k = i; k < n; k++) {//columen index, change the i, j row
                    t = b[i][k];
                    b[i][k] = b[j][k];
                    b[j][k] = t;
                }
                sign++; // when change occur, modify the sign
            }
            det *= b[i][i];

            for (k = i + 1; k < n; k++)//column index
                b[i][k] /= b[i][i];
            for (j = i + 1; j < n; j++)//row index
                for (k = i + 1; k < n; k++)//column index
                    b[j][k] -= b[j][i] * b[i][k];
        }

        if (sign % 2 == 1)
            det = -det;
    }

    return det;
}

/* get mean for each row, the row is gene, and the column is different experiment */
__device__ void getMean(double data1[][maxExperiments], int rowNum, int colNum, double *data2) {
    for (int x = 0; x < rowNum; x++) {
        double sum = 0.00;
        for (int y = 0; y < colNum; y++) {
            sum = sum + data1[x][y];
        }
        data2[x] = sum / colNum;
    }
}

/* calculate covarience matrix */
__device__ void getCov(double data1[][maxExperiments], int rowNum, int colNum, double data[5][5], double *u) {

    getMean(data1, rowNum, colNum, u);

    for (int i = 0; i < rowNum; i++) //rows of the cvMatrix
    {
        for (int j = 0; j < rowNum; j++) //cols of the cvMatrix
        {
            double temp = 0.0;
            for (int z = 0; z < colNum; z++) //compare all rows
            {
                temp += (data1[i][z] - u[i]) * (data1[j][z] - u[j]);
            }
            data[i][j] = temp / (colNum - 1);
        }
    }

}

/* 0-order CMI algorithm, actualy it is the mutual information algorithm */
__global__ void Compute0(double* ve, double* vr, int exp_number, int totalThread) {
    int thread_index = blockIdx.x * blockDim.x + threadIdx.x; //get the thread index

    if (thread_index < totalThread) {
        double data1[2][maxExperiments];

        double data2 [5][5] = {
            {0, 0, 0, 0, 0},
            {0, 0, 0, 0, 0},
            {0, 0, 0, 0, 0},
            {0, 0, 0, 0, 0},
            {0, 0, 0, 0, 0}
        };

        double u[2] = {0, 0};

        double cmiv = 0.00;
        double c1 = 0;
        double c2 = 0;
        double c3 = 0;

        for (int i = 0; i < exp_number; i++) {
            data1[0][i] = ve[thread_index * 2 * exp_number + i];
            data1[1][i] = ve[thread_index * 2 * exp_number + i];
        }

        getCov(data1, 2, exp_number, data2, u);
        c1 = Deter1(data2, 1);

        for (int i = 0; i < exp_number; i++) {
            data1[0][i] = ve[(thread_index * 2 + 1) * exp_number + i];
            data1[1][i] = ve[(thread_index * 2 + 1) * exp_number + i];
        }

        getCov(data1, 2, exp_number, data2, u);
        c2 = Deter1(data2, 1);

        for (int i = 0; i < exp_number; i++) {
            data1[0][i] = ve[thread_index * 2 * exp_number + i];
            data1[1][i] = ve[(thread_index * 2 + 1) * exp_number + i];
        }

        getCov(data1, 2, exp_number, data2, u);
        c3 = Deter1(data2, 2);

        if (!zero(c3))
            cmiv = 0.5 * log((c1 * c2) / c3);
        else
            cmiv = 0.0; //when the value of CMI algorithm can not be calculated, it is assigned 0.

        if (isnan(cmiv))
            cmiv = 0.0;

        vr[thread_index] = cmiv;

    }

}

/* 1-order CMI algorithm */
__global__ void Compute1(double* ve, double* vr, int exp_number, int totalThread) {
    int thread_index = blockIdx.x * blockDim.x + threadIdx.x; //get the thread index

    if (thread_index < totalThread) {
        double data1[3][maxExperiments];

        double data2 [5][5] = {
            {0, 0, 0, 0, 0},
            {0, 0, 0, 0, 0},
            {0, 0, 0, 0, 0},
            {0, 0, 0, 0, 0},
            {0, 0, 0, 0, 0}
        };

        double u[3] = {0, 0, 0};

        double cmiv = 0.00;
        double c1 = 0;
        double c2 = 0;
        double c3 = 0;
        double c4 = 0;

        for (int i = 0; i < exp_number; i++) {
            data1[0][i] = ve[thread_index * 3 * exp_number + i];
            data1[1][i] = ve[(thread_index * 3 + 2) * exp_number + i];
        }

        getCov(data1, 2, exp_number, data2, u);
        c1 = Deter1(data2, 2);

        for (int i = 0; i < exp_number; i++) {
            data1[0][i] = ve[(thread_index * 3 + 1) * exp_number + i];
            data1[1][i] = ve[(thread_index * 3 + 2) * exp_number + i];
        }

        getCov(data1, 2, exp_number, data2, u);
        c2 = Deter1(data2, 2);

        for (int i = 0; i < exp_number; i++) {
            data1[0][i] = ve[(thread_index * 3 + 2) * exp_number + i];
            data1[1][i] = ve[(thread_index * 3 + 2) * exp_number + i];
        }

        getCov(data1, 2, exp_number, data2, u);
        c3 = Deter1(data2, 1);

        for (int i = 0; i < exp_number; i++) {
            data1[0][i] = ve[thread_index * 3 * exp_number + i];
            data1[1][i] = ve[(thread_index * 3 + 1) * exp_number + i];
            data1[2][i] = ve[(thread_index * 3 + 2) * exp_number + i];
        }
        getCov(data1, 3, exp_number, data2, u);
        c4 = Deter1(data2, 3);

        if ((!zero(c3)) && (!zero(4)))
            cmiv = 0.5 * log((c1 * c2) / (c3 * c4));
        else
            cmiv = 0.0; //when the value of CMI algorithm can not be calculated, it is assigned 0.

        if (isnan(cmiv))
            cmiv = 0.0;

        vr[thread_index] = cmiv;

    }

}

/* 2-order CMI algorithm */
__global__ void Compute2(double* ve, double* vr, int exp_number, int totalThread) {
    int thread_index = blockIdx.x * blockDim.x + threadIdx.x; //get the thread index

    if (thread_index < totalThread) {
        double data1[4][maxExperiments];

        double data2 [5][5] = {
            {0, 0, 0, 0, 0},
            {0, 0, 0, 0, 0},
            {0, 0, 0, 0, 0},
            {0, 0, 0, 0, 0},
            {0, 0, 0, 0, 0}
        };

        double u[4] = {0, 0, 0, 0};

        double cmiv = 0.00;
        double c1 = 0;
        double c2 = 0;
        double c3 = 0;
        double c4 = 0;

        for (int i = 0; i < exp_number; i++) {
            data1[0][i] = ve[thread_index * 4 * exp_number + i];
            data1[1][i] = ve[(thread_index * 4 + 2) * exp_number + i];
            data1[2][i] = ve[(thread_index * 4 + 3) * exp_number + i];
        }

        getCov(data1, 3, exp_number, data2, u);
        c1 = Deter1(data2, 3);

        for (int i = 0; i < exp_number; i++) {
            data1[0][i] = ve[(thread_index * 4 + 1) * exp_number + i];
            data1[1][i] = ve[(thread_index * 4 + 2) * exp_number + i];
            data1[2][i] = ve[(thread_index * 4 + 3) * exp_number + i];
        }

        getCov(data1, 3, exp_number, data2, u);
        c2 = Deter1(data2, 3);

        for (int i = 0; i < exp_number; i++) {
            data1[0][i] = ve[(thread_index * 4 + 2) * exp_number + i];
            data1[1][i] = ve[(thread_index * 4 + 3) * exp_number + i];
        }

        getCov(data1, 2, exp_number, data2, u);
        c3 = Deter1(data2, 2);

        for (int i = 0; i < exp_number; i++) {
            data1[0][i] = ve[thread_index * 4 * exp_number + i];
            data1[1][i] = ve[(thread_index * 4 + 1) * exp_number + i];
            data1[2][i] = ve[(thread_index * 4 + 2) * exp_number + i];
            data1[3][i] = ve[(thread_index * 4 + 3) * exp_number + i];
        }
        getCov(data1, 4, exp_number, data2, u);
        c4 = Deter1(data2, 4);

        if ((!zero(c3)) && (!zero(4)))
            cmiv = 0.5 * log((c1 * c2) / (c3 * c4));
        else
            cmiv = 0.0; //when the value of CMI algorithm can not be calculated, it is assigned 0.

        if (isnan(cmiv))
            cmiv = 0.0;

        vr[thread_index] = cmiv;

    }

}

/* 3-order CMI algorithm */
__global__ void Compute3(double* ve, double* vr, int exp_number, int totalThread) {
    int thread_index = blockIdx.x * blockDim.x + threadIdx.x; //get the thread index

    if (thread_index < totalThread) {
        double data1[5][maxExperiments];

        double data2 [5][5] = {
            {0, 0, 0, 0, 0},
            {0, 0, 0, 0, 0},
            {0, 0, 0, 0, 0},
            {0, 0, 0, 0, 0},
            {0, 0, 0, 0, 0}
        };

        double u[5] = {0, 0, 0, 0, 0};

        double cmiv = 0.00;
        double c1 = 0;
        double c2 = 0;
        double c3 = 0;
        double c4 = 0;

        for (int i = 0; i < exp_number; i++) {
            data1[0][i] = ve[thread_index * 5 * exp_number + i];
            data1[1][i] = ve[(thread_index * 5 + 2) * exp_number + i];
            data1[2][i] = ve[(thread_index * 5 + 3) * exp_number + i];
            data1[3][i] = ve[(thread_index * 5 + 4) * exp_number + i];
        }

        getCov(data1, 4, exp_number, data2, u);
        c1 = Deter1(data2, 4);

        for (int i = 0; i < exp_number; i++) {
            data1[0][i] = ve[(thread_index * 5 + 1) * exp_number + i];
            data1[1][i] = ve[(thread_index * 5 + 2) * exp_number + i];
            data1[2][i] = ve[(thread_index * 5 + 3) * exp_number + i];
            data1[3][i] = ve[(thread_index * 5 + 4) * exp_number + i];
        }

        getCov(data1, 4, exp_number, data2, u);
        c2 = Deter1(data2, 4);

        for (int i = 0; i < exp_number; i++) {
            data1[0][i] = ve[(thread_index * 5 + 2) * exp_number + i];
            data1[1][i] = ve[(thread_index * 5 + 3) * exp_number + i];
            data1[2][i] = ve[(thread_index * 5 + 4) * exp_number + i];
        }

        getCov(data1, 3, exp_number, data2, u);
        c3 = Deter1(data2, 3);

        for (int i = 0; i < exp_number; i++) {
            data1[0][i] = ve[thread_index * 5 * exp_number + i];
            data1[1][i] = ve[(thread_index * 5 + 1) * exp_number + i];
            data1[2][i] = ve[(thread_index * 5 + 2) * exp_number + i];
            data1[3][i] = ve[(thread_index * 5 + 3) * exp_number + i];
            data1[4][i] = ve[(thread_index * 5 + 4) * exp_number + i];
        }
        getCov(data1, 5, exp_number, data2, u);
        c4 = Deter1(data2, 5);

        if ((!zero(c3)) && (!zero(4)))
            cmiv = 0.5 * log((c1 * c2) / (c3 * c4));
        else
            cmiv = 0.0; //when the value of CMI algorithm can not be calculated, it is assigned 0.

        if (isnan(cmiv))
            cmiv = 0.0;

        vr[thread_index] = cmiv;

    }

}

#endif
