# Supplementary material for: CMIP: a software package capable of reconstructing genome-wide regulatory networks using gene expression data
Source: BMC Bioinformatics. 2016 Dec 23;17(Suppl 17):535. doi: 10.1186/s12859-016-1324-y (PMC5260056; doi:10.1186/s12859-016-1324-y)
Supplement: Additional file 1: — S1- CMIP_code.zip: source codes of the CMIP software package. (ZIP 46 kb) [file 12859_2016_1324_MOESM1_ESM.zip › code/src/common.cpp]

/* 
 * File:   common.cpp
 * Author: gyzheng
 *
 * Created on 2015/06/11
 */


#include <math.h>
#include <string.h>

using namespace std;


void del1(double *data) {
    delete[] data;
    data = NULL;
}

void del1(int *data) {
    delete[] data;
    data = NULL;
}

void del2(double **data2, int numDim) {
    for (int i = 0; i < numDim; i++) {
        delete[] data2[i];
        data2[i] = NULL;
    }
    delete[] data2;
    data2 = NULL;
}

void del2(int **data2, int numDim) {
    for (int i = 0; i < numDim; i++) {
        delete[] data2[i];
        data2[i] = NULL;
    }
    delete[] data2;
    data2 = NULL;
}

double* create1a(int numDim) {
    double *data = new double[numDim];
    for (int i = 0; i < numDim; i++) {
        data[i] = 0.0;
    }
    return data;
}

int* create1b(int numDim) {
    int *data = new int[numDim];
    for (int i = 0; i < numDim; i++) {
        data[i] = 0;
    }
    return data;
}

double** create2a(int row, int column) {
    double **data = new double *[row];
    for (int i = 0; i < row; i++) {
        data[i] = new double[column];
        for (int j = 0; j < column; j++) {
            data[i][j] = 0.0;
        }
    }
    return data;
}

int** create2b(int row, int column) {
    int **data = new int *[row];
    for (int i = 0; i < row; i++) {
        data[i] = new int[column];
        for (int j = 0; j < column; j++) {
            data[i][j] = 0;
        }
    }
    return data;
}

bool zero(double value) {
    bool ret = false;
    if (fabs(value) < 1e-20)
        ret = true;
    return ret;
}
