# Supplementary material for: CMIP: a software package capable of reconstructing genome-wide regulatory networks using gene expression data
Source: BMC Bioinformatics. 2016 Dec 23;17(Suppl 17):535. doi: 10.1186/s12859-016-1324-y (PMC5260056; doi:10.1186/s12859-016-1324-y)
Supplement: Additional file 1: — S1- CMIP_code.zip: source codes of the CMIP software package. (ZIP 46 kb) [file 12859_2016_1324_MOESM1_ESM.zip › code/src/common.h]

/* 
 * File:   common.h
 * Author: gyzheng
 *
 * Created on 2015/06/11
 */

#ifndef COMMON_H
#define	COMMON_H

extern int omp_number;
extern int omp2;

void del1(double *data); 

void del1(int *data); 

void del2(double **data2, int numDim);

void del2(int **data2, int numDim); 

double* create1a(int numDim); 

int* create1b(int numDim); 

double** create2a(int row, int column); 

int** create2b(int row, int column); 

bool zero(double value); 

#endif	
