# Supplementary material for: CMIP: a software package capable of reconstructing genome-wide regulatory networks using gene expression data
Source: BMC Bioinformatics. 2016 Dec 23;17(Suppl 17):535. doi: 10.1186/s12859-016-1324-y (PMC5260056; doi:10.1186/s12859-016-1324-y)
Supplement: Additional file 1: — S1- CMIP_code.zip: source codes of the CMIP software package. (ZIP 46 kb) [file 12859_2016_1324_MOESM1_ESM.zip › code/src/Makefile_CMIP]

all:CMIP  
cc=g++
CCFLAGS = -fopenmp

CMIP:CMIP.o common.o
	$(cc) $(CCFLAGS) -o $@ $^
CMIP.o:common.h CMIP.cpp
	$(cc) $(CCFLAGS) -c $^
common.o:common.h common.cpp
	$(cc) $(CCFLAGS) -c $^
clean:
	rm CMIP CMIP.o common.o common.h.gch
