# Supplementary material for: CMIP: a software package capable of reconstructing genome-wide regulatory networks using gene expression data
Source: BMC Bioinformatics. 2016 Dec 23;17(Suppl 17):535. doi: 10.1186/s12859-016-1324-y (PMC5260056; doi:10.1186/s12859-016-1324-y)
Supplement: Additional file 1: — S1- CMIP_code.zip: source codes of the CMIP software package. (ZIP 46 kb) [file 12859_2016_1324_MOESM1_ESM.zip › code/src/Makefile_CMIPCUDA]

################################################################################
#
# Makefile project only supported on Mac OS X and Linux Platforms)
#
################################################################################

# Location of the CUDA Toolkit
CUDA_PATH ?= /usr/local/cuda

OSUPPER = $(shell uname -s 2>/dev/null | tr "[:lower:]" "[:upper:]")
OSLOWER = $(shell uname -s 2>/dev/null | tr "[:upper:]" "[:lower:]")

OS_SIZE = $(shell uname -m | sed -e "s/i.86/32/" -e "s/x86_64/64/" -e "s/armv7l/32/")
OS_ARCH = $(shell uname -m | sed -e "s/i386/i686/")

DARWIN = $(strip $(findstring DARWIN, $(OSUPPER)))
ifneq ($(DARWIN),)
	XCODE_GE_5 = $(shell expr `xcodebuild -version | grep -i xcode | awk '{print $$2}' | cut -d'.' -f1` \>= 5)
endif

# Take command line flags that override any of these settings
ifeq ($(i386),1)
	OS_SIZE = 32
	OS_ARCH = i686
endif
ifeq ($(x86_64),1)
	OS_SIZE = 64
	OS_ARCH = x86_64
endif
ifeq ($(ARMv7),1)
	OS_SIZE = 32
	OS_ARCH = armv7l
endif

# Common binaries
ifneq ($(DARWIN),)
ifeq ($(XCODE_GE_5),1)
  GCC ?= clang
else
  GCC ?= g++
endif
else
  GCC ?= g++
endif
NVCC := $(CUDA_PATH)/bin/nvcc -ccbin $(GCC)

# internal flags
NVCCFLAGS   := -m${OS_SIZE}
CCFLAGS     :=
LDFLAGS     :=

# Extra user flags
EXTRA_NVCCFLAGS   ?=
EXTRA_LDFLAGS     ?=
EXTRA_CCFLAGS     ?= -fopenmp

# OS-specific build flags
ifneq ($(DARWIN),)
  LDFLAGS += -rpath $(CUDA_PATH)/lib
  CCFLAGS += -arch $(OS_ARCH)
else
  ifeq ($(OS_ARCH),armv7l)
    ifeq ($(abi),gnueabi)
      CCFLAGS += -mfloat-abi=softfp
    else
      # default to gnueabihf
      override abi := gnueabihf
      LDFLAGS += --dynamic-linker=/lib/ld-linux-armhf.so.3
      CCFLAGS += -mfloat-abi=hard
    endif
  endif
endif

ifeq ($(ARMv7),1)
NVCCFLAGS += -target-cpu-arch ARM
ifneq ($(TARGET_FS),)
CCFLAGS += --sysroot=$(TARGET_FS)
LDFLAGS += --sysroot=$(TARGET_FS)
LDFLAGS += -rpath-link=$(TARGET_FS)/lib
LDFLAGS += -rpath-link=$(TARGET_FS)/usr/lib
LDFLAGS += -rpath-link=$(TARGET_FS)/usr/lib/arm-linux-$(abi)
endif
endif

# Debug build flags
ifeq ($(dbg),1)
      NVCCFLAGS += -g -G
      TARGET := debug
else
      TARGET := release
endif

ALL_CCFLAGS :=
ALL_CCFLAGS += $(NVCCFLAGS)
ALL_CCFLAGS += $(EXTRA_NVCCFLAGS)
ALL_CCFLAGS += $(addprefix -Xcompiler ,$(CCFLAGS))
ALL_CCFLAGS += $(addprefix -Xcompiler ,$(EXTRA_CCFLAGS))

ALL_LDFLAGS :=
ALL_LDFLAGS += $(ALL_CCFLAGS)
ALL_LDFLAGS += $(addprefix -Xlinker ,$(LDFLAGS))
ALL_LDFLAGS += $(addprefix -Xlinker ,$(EXTRA_LDFLAGS))

# Common includes and paths for CUDA
INCLUDES  := -I$(CUDA_PATH)/samples/common/inc
LIBRARIES := 

################################################################################

# CUDA code generation flags
ifneq ($(OS_ARCH),armv7l)
GENCODE_SM10    := -gencode arch=compute_10,code=sm_10
endif

GENCODE_SM13    := -gencode arch=compute_13,code=sm_13
GENCODE_SM20    := -gencode arch=compute_20,code=sm_20
GENCODE_SM30    := -gencode arch=compute_30,code=sm_30
GENCODE_SM32    := -gencode arch=compute_32,code=sm_32
GENCODE_SM35    := -gencode arch=compute_35,code=sm_35
GENCODE_SM50    := -gencode arch=compute_50,code=sm_50
GENCODE_SMXX    := -gencode arch=compute_50,code=compute_50
GENCODE_FLAGS   ?= $(GENCODE_SM20) $(GENCODE_SM30) $(GENCODE_SM32) $(GENCODE_SM35) $(GENCODE_SM50) $(GENCODE_SMXX)

################################################################################

# Target rules
all: build

build: CMIP_CUDA

CMIP_CUDA.o: CMIP.cu
	$(NVCC) $(INCLUDES) $(ALL_CCFLAGS) $(GENCODE_FLAGS) -o $@ -c $<

CMIP_CUDA: CMIP_CUDA.o 
	$(NVCC) $(ALL_LDFLAGS) $(GENCODE_FLAGS) -o $@ $+ $(LIBRARIES)

run: build
	./CMIP_CUDA

clean:
	rm -f CMIP_CUDA CMIP_CUDA.o

clobber: clean
