# Supplementary material for: CMIP: a software package capable of reconstructing genome-wide regulatory networks using gene expression data
Source: BMC Bioinformatics. 2016 Dec 23;17(Suppl 17):535. doi: 10.1186/s12859-016-1324-y (PMC5260056; doi:10.1186/s12859-016-1324-y)
Supplement: Additional file 1: — S1- CMIP_code.zip: source codes of the CMIP software package. (ZIP 46 kb) [file 12859_2016_1324_MOESM1_ESM.zip › code/src/threshold5.R]

# args[1] result file of gene pair correlation
# args[2] a pdf file, recorded simulation results
# args[3] a output file, recorded the threshold value
 

args <- commandArgs(TRUE)

data <- scan(args[1],what=list(v1="",v2="",v3=0),sep="\t")
value <- data$v3
rm(data)
gc()

# lamda - cutoff array
lamda <- c(0,1e-4,5e-4,1e-3,5e-3)
max_x <- round(max(value),2)

if(max_x <= 2.50){
	lamda1 <- seq(0.01,max_x,(max_x - 0.01)/49)
	lamda <- c(lamda,lamda1)
}
if(max_x > 2.50){
	lamda1 <- seq(0.01,2.50,(2.50-0.01)/49)
	lamda2 <- seq(2.50,max_x,(max_x-2.50)/24)
	lamda <- c(lamda,lamda1,lamda2)
}

# fill in the edge array according to different cutoff
edges <- c()
len1 <- length(lamda)

for(i in 1:len1){
	value1 <- value[value > lamda[i]]
	edges <- c(edges, length(value1))
}

rm(value)
gc()

# calculate appropriate index
index <- 1
cut <- edges[1] * 0.1

gene_number <- as.numeric(args[4])

if(gene_number >= 10000){
	cut <- edges[1] * 0.075
}

if(gene_number <= 50){
	cut <- edges[1] * 0.2
}

if(gene_number <= 25){
	cut <- edges[1] * 0.4
}

for(i in 1:len1){
	if(edges[i] < cut){
		index <- i
		break
	}
}

y <- edges[index:len1]
x <- lamda[index:len1]

len2 <- length(y)
offset <- round(((y[len2] + y[len2-1] + y[len2-2])/3),3)

y0 <- (y[1]+y[2]+y[3])/3
x0 <- (x[1]+x[2]+x[3])/3

a_start <- round(log(y0-offset))
b_start <- round((log(y0-offset) - a_start)/x0)

ds <- data.frame(y,x)

# simulate a fitting curve using a exp function
m <- nls(y~offset+I(exp(1)^(a+b*x)),data=ds,start=list(a=a_start,b=b_start), control=list(maxiter=500, tol=1e-05, minFactor = 1/1024, printEval = FALSE, warnOnly = TRUE), trace=F)
a <- round(summary(m)$coefficients[1],3)
b <- round(summary(m)$coefficients[2],3)


# get a threshold based on result of simulation
x1 <- c(x[1],x[2],x[3])
y1 <- offset+I(exp(1)^(a+b*x1))
m1 <- lm(y1~x1)

threshold <- round(((offset-summary(m1)$coefficients[1])/summary(m1)$coefficients[2]),2)


# write the simulated process to a pdf file
ylim1 <- 0
ylim2 <- round(max(y)*1.05)

xlim1 <- 0
xlim2 <- round(max(x)*1.05)

pdf(args[2])
plot(x,y,ylim=c(ylim1,ylim2),xlim=c(xlim1,xlim2),ylab="Number of edges",xlab="value of cutoff (lamda)",pch=19,cex=0.5,cex.axis=1.5,cex.lab=1.5, cex.main=1.8, main="")

s <- seq(0,max(x)*1.02,length=200)

lines(s,predict(m,list(x=s)),lty=2,lwd=2,col="red")

text(xlim2*0.6,ylim2*0.7,paste("edge=",offset,"+e^(",a," + ( ",b," * lamda))",sep=""))
dev.off()

sink(args[3])
cat(threshold,"\n")
sink()
